# Supplementary material for: Internal vertebral morphology of bony fishes matches the mechanical demands of different environments
Source: Ecol Evol. 2022 Nov 18;12(11):e9499. doi: 10.1002/ece3.9499 (PMC9674476; doi:10.1002/ece3.9499)
Supplement: Supplementary file 1 — Table S1 [file ECE3-12-e9499-s001.csv]

Species	MatchSpecies	Family	Indiv	Pos	SL	CBL_raw	alpha_Pos_raw	d_raw	D_Pos_raw	alpha_Ant_raw	D_Ant_raw	CBL	alpha_Pos	d	D_Pos	alpha_Ant	D_Ant	Pt1x	Pt1y	Pt2x	Pt2y	Pt3x	Pt3y	Pt4x	Pt4y	Pt5x	Pt5y	Pt6x	Pt6y	Pt7x	Pt7y	Body Shape	Habitat_Initial	Habitat_Friedman	Habitat_FishBase	Habitat	Water_Type	Max_BW_mm	BW_slide	Max_BH_mm	BH_slide	d_BW	D_Pos_BW	D_Ant_BW	SL/Max_BW	d_normCBL	Scan Media Number	DOI	ARK
Alectis_ciliaris	NA	NA	1	40	799	24.92	1.51	3.57	17.51	1.56	17.53	0.0312	86.3325	0.0045	0.0219	89.624	0.0219	446.707	-446.887	443.072	-429.759	428.23	-450.517	425.92	-433.139	435.749	-440.213	435.412	-438.11	435.562	-441.677	Deep bodied	Reef associated	pelagic	pelagic	pelagic	marine	91.2647	433	747.83	477	0.039118657	0.191853718	0.192088048	8.754754029	0.143252959	M40474-73078	NA	ark:/87602/m4/M73078
Alectis_ciliaris	NA	NA	1	50	799	34.42	1.18	3.13	21.1	1.31	19.42	0.0431	67.8482	0.0039	0.0264	75.0211	0.0243	548.756	-424.623	546.701	-445.623	520.794	-421.77	518.512	-441.058	532.235	-432.732	532.664	-430.901	532.078	-433.971	Deep bodied	Reef associated	pelagic	pelagic	pelagic	marine	91.2647	433	747.83	477	0.034245742	0.231199014	0.212815303	8.754754029	0.090799881	M40474-73078	NA	ark:/87602/m4/M73078
Alectis_ciliaris	NA	NA	1	60	799	35.75	1.38	2	22.59	1.4	22.9	0.0447	79.2948	0.0025	0.0283	80.0589	0.0287	630.042	-428.933	629.892	-451.524	603.083	-428.632	602.33	-451.524	616.337	-440.379	616.307	-441.332	616.357	-439.329	Deep bodied	Reef associated	pelagic	pelagic	pelagic	marine	91.2647	433	747.83	477	0.021953986	0.247538183	0.250966486	8.754754029	0.056040039	M40474-73078	NA	ark:/87602/m4/M73078
Alectis_ciliaris	NA	NA	1	70	799	36.58	1.34	0.75	22.21	1.36	23.35	0.0458	76.5716	9.00E-04	0.0278	78.1443	0.0292	691.998	-429.331	692.721	-451.534	664.322	-428.918	663.496	-452.257	678.29	-440.64	678.326	-440.999	678.326	-440.244	Deep bodied	Reef associated	pelagic	pelagic	pelagic	marine	91.2647	433	747.83	477	0.00827264	0.243410305	0.255888773	8.754754029	0.020640704	M40474-73078	NA	ark:/87602/m4/M73078
Alectis_ciliaris	NA	NA	1	80	799	35.15	1.32	0.54	22.2	1.27	20.94	0.044	75.6469	7.00E-04	0.0278	72.5533	0.0262	786.58	-425.564	788.659	-447.666	758.023	-427.971	760.212	-448.801	773.341	-437.272	773.252	-437.526	773.275	-436.986	Deep bodied	Reef associated	pelagic	pelagic	pelagic	marine	91.2647	433	747.83	477	0.00592222	0.243243708	0.229494031	8.754754029	0.015378483	M40474-73078	NA	ark:/87602/m4/M73078
Alectis_ciliaris	NA	NA	1	90	799	32.78	1.31	0.49	19.44	1.28	20.33	0.041	74.7958	6.00E-04	0.0243	73.5438	0.0254	848.342	-423.484	850.489	-442.809	822.672	-424.85	823.746	-445.151	836.806	-434.79	836.787	-435.037	836.768	-434.544	Deep bodied	Reef associated	pelagic	pelagic	pelagic	marine	91.2647	433	747.83	477	0.00540588	0.21304951	0.222751946	8.754754029	0.015051568	M40474-73078	NA	ark:/87602/m4/M73078
Amia_calva	NA	NA	1	30	1438	11.82	2.34	3.68	33.4	2.5	32.27	0.0082	134.1132	0.0026	0.0232	143.1883	0.0224	1338.89	-155.833	1341.98	-122.572	1354.89	-124.677	1350.68	-156.675	1347.47	-139.908	1347.59	-141.687	1347.53	-138.007	Fusiform	Benthic	demersal	demersal	demersal	freshwater	214.004	1098	317.324	1110	0.017198226	0.15609159	0.150809181	6.71950057	0.311377356	M15309-31984	NA	ark:/87602/m4/M31984
Amia_calva	NA	NA	1	40	1438	31.82	2.2	5.89	28.63	2.38	29.08	0.0221	126.316	0.0041	0.0199	136.4065	0.0202	1205.51	-113.444	1200.5	-141.631	1216.98	-114.956	1214.59	-143.936	1209.94	-129.761	1209.76	-132.564	1210.11	-126.686	Fusiform	Benthic	demersal	demersal	demersal	freshwater	214.004	1098	317.324	1110	0.027515425	0.133776847	0.135877766	6.71950057	0.185081552	M15309-31984	NA	ark:/87602/m4/M31984
Amia_calva	NA	NA	1	50	1438	15.62	2.07	7.06	28.2	2.22	28.57	0.0109	118.4181	0.0049	0.0196	127.2113	0.0199	1054.07	-137.609	1055.34	-109.437	1070.7	-109.691	1069.68	-138.243	1063.1	-123.877	1063.24	-127.15	1063.24	-120.09	Fusiform	Benthic	demersal	demersal	demersal	freshwater	214.004	1098	317.324	1110	0.032990038	0.131776095	0.133503176	6.71950057	0.451901613	M15309-31984	NA	ark:/87602/m4/M31984
Amia_calva	NA	NA	1	60	1438	32.09	2.05	7.57	27.47	2.12	28.09	0.0223	117.5419	0.0053	0.0191	121.3909	0.0195	911.872	-109.3	911.992	-136.768	927.585	-108.58	928.665	-136.648	920.259	-123.157	920.469	-126.722	919.945	-119.173	Fusiform	Benthic	demersal	demersal	demersal	freshwater	214.004	1098	317.324	1110	0.03535992	0.128353966	0.131253483	6.71950057	0.235793514	M15309-31984	NA	ark:/87602/m4/M31984
Amia_calva	NA	NA	1	70	1438	31.1	2.01	9.09	26	2.08	27.09	0.0216	114.9213	0.0063	0.0181	119.1965	0.0188	762.495	-113.149	761.946	-139.147	778.4	-112.711	778.51	-139.805	770.509	-126.515	770.679	-130.807	770.453	-121.715	Fusiform	Benthic	demersal	demersal	demersal	freshwater	214.004	1098	317.324	1110	0.04249831	0.121510794	0.126606154	6.71950057	0.29246591	M15309-31984	NA	ark:/87602/m4/M31984
Amia_calva	NA	NA	1	80	1438	24.33	2.47	10.11	22.45	2.47	23.84	0.0169	141.4651	0.007	0.0156	141.7749	0.0166	624.746	-115.449	624.943	-137.894	633.249	-114.658	632.557	-138.488	628.768	-126.736	628.707	-131.551	628.828	-121.44	Fusiform	Benthic	demersal	demersal	demersal	freshwater	214.004	1098	317.324	1110	0.047250163	0.104885257	0.111399999	6.71950057	0.415656971	M15309-31984	NA	ark:/87602/m4/M31984
Amia_calva	NA	NA	1	90	1438	20.92	2.45	8.51	19.93	2.5	20.75	0.0145	140.416	0.0059	0.0139	143.0377	0.0144	490.964	-111.291	489.285	-131.151	498.177	-110.896	496.201	-131.547	493.739	-120.88	493.807	-124.759	494.011	-116.252	Fusiform	Benthic	demersal	demersal	demersal	freshwater	214.004	1098	317.324	1110	0.039763021	0.093133056	0.096938944	6.71950057	0.406721627	M15309-31984	NA	ark:/87602/m4/M31984
Anoplogaster_cornuta	NA	NA	1	30	1242.177	45.22	1.11	1.49	24.92	1.34	26.09	0.0364	63.749	0.0012	0.0201	76.5937	0.021	403.809	45.5212	405.786	20.6832	367.973	42.9262	368.838	16.8524	384.811	31.7166	384.777	32.4928	384.912	31.0079	Tadpole shaped	Pelagic	pelagic	pelagic	pelagic	marine	246.358	432	703.544	459	0.006052266	0.101139627	0.105895259	5.042162219	0.032972489	M15793-29328	doi:10.17602/M2/M29328	ark:/87602/m4/M29328
Anoplogaster_cornuta	NA	NA	1	40	1242.177	48.94	1	1.55	23.32	1.11	25.01	0.0394	57.5141	0.0013	0.0188	63.6419	0.0201	527.903	59.5854	529.652	36.3264	486.456	54.1642	489.429	29.3312	507.966	44.0211	507.889	44.8108	507.986	43.2602	Tadpole shaped	Pelagic	pelagic	pelagic	pelagic	marine	246.358	432	703.544	459	0.006306396	0.094677935	0.101520268	5.042162219	0.031742701	M15793-29328	doi:10.17602/M2/M29328	ark:/87602/m4/M29328
Anoplogaster_cornuta	NA	NA	1	60	1242.177	44.09	0.93	1.65	21.46	1.3	25.03	0.0355	53.2013	0.0013	0.0173	74.7481	0.0201	774.69	74.4668	766.146	54.7783	739.585	90.6262	731.227	67.0371	750.447	72.3644	750.668	73.1733	750.19	71.5923	Tadpole shaped	Pelagic	pelagic	pelagic	pelagic	marine	246.358	432	703.544	459	0.006704387	0.087118969	0.101583965	5.042162219	0.037458608	M15793-29328	doi:10.17602/M2/M29328	ark:/87602/m4/M29328
Anoplogaster_cornuta	NA	NA	1	70	1242.177	44.28	1.1	1.01	23.47	1.19	24.54	0.0356	62.8999	8.00E-04	0.0189	68.0663	0.0198	887.474	32.5723	881.336	9.92111	852.693	43.971	844.802	20.7352	866.017	26.7128	866.116	27.2354	865.917	26.2401	Tadpole shaped	Pelagic	pelagic	pelagic	pelagic	marine	246.358	432	703.544	459	0.004120017	0.095260127	0.099607718	5.042162219	0.022920549	M15793-29328	doi:10.17602/M2/M29328	ark:/87602/m4/M29328
Anoplogaster_cornuta	NA	NA	1	80	1242.177	43.08	1.05	0.84	21.97	1.18	23.31	0.0347	60.4094	7.00E-04	0.0177	67.4429	0.0188	1000.29	11.3158	997.185	-10.4337	964.296	16.5446	961.094	-6.54898	979.993	2.58729	980.017	2.14443	979.97	2.98353	Tadpole shaped	Pelagic	pelagic	pelagic	pelagic	marine	246.358	432	703.544	459	0.003411358	0.089179243	0.094636696	5.042162219	0.0195104	M15793-29328	doi:10.17602/M2/M29328	ark:/87602/m4/M29328
Anoplogaster_cornuta	NA	NA	1	90	1242.177	35.73	1.15	0.9	19.92	1.2	19.81	0.0288	65.7786	7.00E-04	0.016	68.6289	0.016	1135.9	1.75363	1136.03	-18.1647	1106.62	2.67699	1105.56	-17.1094	1120.6	-7.34812	1120.63	-7.74522	1120.57	-6.84451	Tadpole shaped	Pelagic	pelagic	pelagic	pelagic	marine	246.358	432	703.544	459	0.003664205	0.080852882	0.080430767	5.042162219	0.02526766	M15793-29328	doi:10.17602/M2/M29328	ark:/87602/m4/M29328
Aphareus_furca	NA	NA	1	40	1061.317	31.59	1.25	0.72	23.37	1.36	23.49	0.0298	71.6108	7.00E-04	0.022	77.8479	0.0221	491.598	-150.312	488.465	-127.149	458.847	-130.946	460.271	-154.394	474.036	-141.294	474.041	-141.643	474.014	-140.923	Fusiform	Reef associated	pelagic	pelagic	pelagic	marine	211.745	615	342.931	601	0.003402706	0.110387129	0.110940991	5.012241139	0.022806722	M39899-72047	NA	ark:/87602/m4/M72047
Aphareus_furca	NA	NA	1	50	1061.317	42.84	1.04	0.71	22.73	1.24	22.46	0.0404	59.783	7.00E-04	0.0214	70.7887	0.0212	585.442	-98.0346	594.618	-118.835	553.508	-113.696	562.562	-134.251	572.304	-117.18	572.392	-117.533	572.186	-116.857	Fusiform	Reef associated	pelagic	pelagic	pelagic	marine	211.745	615	342.931	601	0.003337462	0.107367158	0.106074277	5.012241139	0.016496698	M39899-72047	NA	ark:/87602/m4/M72047
Aphareus_furca	NA	NA	1	60	1061.317	44.57	1.04	0.62	23.31	1.13	22.61	0.042	59.5795	6.00E-04	0.022	64.5301	0.0213	693.97	-69.7596	683.319	-49.0253	659.46	-86.8015	649.519	-66.4932	670.483	-68.593	670.587	-68.8537	670.375	-68.2756	Fusiform	Reef associated	pelagic	pelagic	pelagic	marine	211.745	615	342.931	601	0.002907962	0.110085132	0.106783394	5.012241139	0.013815002	M39899-72047	NA	ark:/87602/m4/M72047
Aphareus_furca	NA	NA	1	70	1061.317	41.54	1.01	1.38	21.3	1.18	22.99	0.0391	57.8674	0.0013	0.0201	67.5775	0.0217	795.231	-17.5293	787.065	2.14681	764.295	-35.0762	753.796	-14.624	774.153	-16.6773	774.368	-17.2683	774.045	-15.925	Fusiform	Reef associated	pelagic	pelagic	pelagic	marine	211.745	615	342.931	601	0.00652477	0.10060853	0.10857208	5.012241139	0.033261825	M39899-72047	NA	ark:/87602/m4/M72047
Aphareus_furca	NA	NA	1	80	1061.317	35.52	1.17	1.08	23.67	1.18	24.08	0.0335	67.0493	0.001	0.0223	67.608	0.0227	934.097	35.2349	927.58	57.9871	892.937	47.8115	900.14	24.8307	913.925	40.8922	913.925	40.4234	913.925	41.5016	Fusiform	Reef associated	pelagic	pelagic	pelagic	marine	211.745	615	342.931	601	0.005091974	0.111771933	0.113736792	5.012241139	0.030358883	M39899-72047	NA	ark:/87602/m4/M72047
Aphareus_furca	NA	NA	1	90	1061.317	42.58	1.17	0.96	23.51	1.14	23.04	0.0401	66.7903	9.00E-04	0.0222	65.3988	0.0217	1004.38	71.3182	1007.3	47.9907	968.726	66.4141	972.039	43.6168	988.21	57.0036	988.241	56.5879	988.099	57.5416	Fusiform	Reef associated	pelagic	pelagic	pelagic	marine	211.745	615	342.931	601	0.004553654	0.111027623	0.10879488	5.012241139	0.022643181	M39899-72047	NA	ark:/87602/m4/M72047
Catostomus_catostomus	NA	NA	1	40	1306	30.78	1.45	2.63	22.31	1.76	22.12	0.0236	83.2017	0.002	0.0171	100.9818	0.0169	573.692	270.71	577.197	248.679	551.76	266.905	556.367	245.274	563.057	257.604	563.11	256.312	562.989	258.944	Fusiform	Benthic	demersal	demersal	demersal	freshwater	229.793	463	304.208	495	0.011465884	0.09707898	0.096243844	5.683375908	0.085612255	M38714-70337	NA	ark:/87602/m4/M70337
Catostomus_catostomus	NA	NA	1	50	1306	31.05	1.51	2.71	21.66	1.56	21.73	0.0238	86.3902	0.0021	0.0166	89.1895	0.0166	690.039	287.406	693.453	266.017	667.545	283.992	671.361	262.602	680.337	275.014	680.461	273.68	680.275	276.379	Fusiform	Benthic	demersal	demersal	demersal	freshwater	229.793	463	304.208	495	0.011773211	0.094257653	0.09455346	5.683375908	0.087130319	M38714-70337	NA	ark:/87602/m4/M70337
Catostomus_catostomus	NA	NA	1	60	1306	31.32	1.55	2.83	21.64	1.55	21.78	0.024	88.6017	0.0022	0.0166	88.8575	0.0167	835.339	301.79	836.622	280.189	812.95	299.817	814.824	278.118	824.975	289.653	825.076	288.376	824.825	291.197	Fusiform	Benthic	demersal	demersal	demersal	freshwater	229.793	463	304.208	495	0.012324764	0.094167658	0.094779964	5.683375908	0.090412869	M38714-70337	NA	ark:/87602/m4/M70337
Catostomus_catostomus	NA	NA	1	70	1306	32.48	1.55	3.37	22.08	1.55	23.2	0.0249	88.6664	0.0026	0.0169	88.8016	0.0178	957.44	312.168	959.163	290.155	934.565	311.02	935.905	287.857	947.072	299.901	947.296	298.377	947.19	301.743	Fusiform	Benthic	demersal	demersal	demersal	freshwater	229.793	463	304.208	495	0.014655227	0.096087907	0.100967948	5.683375908	0.103692707	M38714-70337	NA	ark:/87602/m4/M70337
Catostomus_catostomus	NA	NA	1	80	1306	31.03	1.57	3.38	21.59	1.58	21.89	0.0238	89.9291	0.0026	0.0165	90.3649	0.0168	1091.88	317.89	1091.03	296.319	1069.99	318.207	1069.57	296.319	1080.65	306.886	1080.61	305.299	1080.78	308.676	Fusiform	Benthic	demersal	demersal	demersal	freshwater	229.793	463	304.208	495	0.014714444	0.093944291	0.095268477	5.683375908	0.108957607	M38714-70337	NA	ark:/87602/m4/M70337
Catostomus_catostomus	NA	NA	1	90	1306	29.02	1.51	3.37	20.2	1.52	20.01	0.0222	86.5789	0.0026	0.0155	86.9028	0.0153	1211.62	310.36	1209.74	290.248	1190.48	312.615	1188.6	292.692	1199.99	301.126	1199.94	299.479	1200.11	302.847	Fusiform	Benthic	demersal	demersal	demersal	freshwater	229.793	463	304.208	495	0.014675328	0.087903795	0.08708492	5.683375908	0.116211282	M38714-70337	NA	ark:/87602/m4/M70337
Cephalopholis_argus	NA	NA	1	30	1316	43.27	1.68	0.34	36.29	1.17	23.31	0.0329	96.2427	3.00E-04	0.0276	66.7798	0.0177	1320.11	-120.927	1309.37	-155.588	1351.69	-135.28	1343.72	-157.183	1330.68	-141.544	1330.7	-141.367	1330.66	-141.7	Fusiform	Reef associated	benthic	benthic	benthic	marine	203.244	1239	476.184	1231	0.001650203	0.178538157	0.114679834	6.474975891	0.007751938	M42561-76793	NA	ark:/87602/m4/M76793
Cephalopholis_argus	NA	NA	1	40	1316	53.76	0.96	1.19	27.63	1.36	30.16	0.0409	55.2401	9.00E-04	0.021	78.0723	0.0229	1196.91	-103.572	1193.51	-130.989	1241.79	-108.727	1237.69	-138.605	1221.29	-121.334	1221.29	-121.891	1221.4	-120.71	Fusiform	Reef associated	benthic	benthic	benthic	marine	203.244	1239	476.184	1231	0.0058359	0.13593028	0.148383218	6.474975891	0.022062396	M42561-76793	NA	ark:/87602/m4/M76793
Cephalopholis_argus	NA	NA	1	50	1316	53.93	0.97	2.4	23.2	0.99	27.63	0.041	55.3963	0.0018	0.0176	56.6813	0.021	1050.78	-100.694	1048.97	-123.819	1098.48	-101.871	1096.42	-129.423	1071.88	-114.212	1071.84	-115.339	1072.02	-112.943	Fusiform	Reef associated	benthic	benthic	benthic	marine	203.244	1239	476.184	1231	0.011822006	0.114127484	0.135939577	6.474975891	0.044553769	M42561-76793	NA	ark:/87602/m4/M76793
Cephalopholis_argus	NA	NA	1	60	1316	51.41	1.04	3.76	25.03	1.11	28.11	0.0391	59.6184	0.0029	0.019	63.8092	0.0214	923.743	-79.5098	918.427	-103.964	967.69	-87.0707	961.429	-114.479	942.556	-95.7063	942.284	-97.7011	942.874	-93.9835	Fusiform	Reef associated	benthic	benthic	benthic	marine	203.244	1239	476.184	1231	0.018520235	0.12312955	0.138327925	6.474975891	0.073216526	M42561-76793	NA	ark:/87602/m4/M76793
Cephalopholis_argus	NA	NA	1	70	1316	49.55	1.12	3.2	25.75	1.18	27.81	0.0377	64.0797	0.0024	0.0196	67.5495	0.0211	796.851	-49.8268	790.876	-74.87	837.149	-58.8525	830.793	-85.9297	813.689	-67.8098	813.408	-69.3391	814.002	-66.194	Fusiform	Reef associated	benthic	benthic	benthic	marine	203.244	1239	476.184	1231	0.015748074	0.126675897	0.136846299	6.474975891	0.064591754	M42561-76793	NA	ark:/87602/m4/M76793
Cephalopholis_argus	NA	NA	1	80	1316	46.33	1.08	3.23	23.46	1.03	23.48	0.0352	61.6503	0.0025	0.0178	58.8855	0.0178	667.933	-29.2877	664.293	-52.4655	707.736	-34.0203	704.824	-57.3195	685.627	-43.209	685.507	-44.6927	685.945	-41.4974	Fusiform	Reef associated	benthic	benthic	benthic	marine	203.244	1239	476.184	1231	0.015868513	0.115437033	0.115528477	6.474975891	0.069609014	M42561-76793	NA	ark:/87602/m4/M76793
Cephalopholis_argus	NA	NA	1	90	1316	48.28	0.97	2.94	22.03	1.01	23.83	0.0367	55.5922	0.0022	0.0167	57.8929	0.0181	534.554	-17.656	532.755	-39.6105	576.904	-20.2953	574.984	-44.0494	554.471	-30.4233	554.405	-31.8555	554.605	-28.9246	Fusiform	Reef associated	benthic	benthic	benthic	marine	203.244	1239	476.184	1231	0.014454134	0.108382455	0.117255952	6.474975891	0.060844364	M42561-76793	NA	ark:/87602/m4/M76793
Chaetostoma_lineopunctatum	NA	NA	1	50	861	26.08	0.88	0.6	14.1	1.33	13.17	0.0303	50.5195	7.00E-04	0.0164	76.2253	0.0153	497.001	-249.035	496.81	-263.133	474.139	-246.939	473.376	-260.085	482.059	-254.7	482.099	-254.977	482.034	-254.383	Tadpole shaped	Benthic	demersal	demersal	demersal	freshwater	296.38	422.5	199.233	457.5	0.002016148	0.047571677	0.044429866	2.905054322	0.022910741	AUM 51201	NA	NA
Chaetostoma_lineopunctatum	NA	NA	1	60	861	28.35	0.81	1.78	13.01	1.1	12.19	0.0329	46.2851	0.0021	0.0151	63.0618	0.0142	578.012	-250.218	578.364	-263.22	553.178	-251.272	552.943	-263.455	562.975	-256.968	563.267	-258.076	563.339	-256.294	Tadpole shaped	Benthic	demersal	demersal	demersal	freshwater	296.38	422.5	199.233	457.5	0.006017457	0.043885431	0.041113659	2.905054322	0.062910369	AUM 51201	NA	NA
Chaetostoma_lineopunctatum	NA	NA	1	70	861	26.94	0.89	2.66	11.7	0.92	11.87	0.0313	51.203	0.0031	0.0136	52.7252	0.0138	657.669	-249.725	658.36	-261.406	633.993	-250.227	633.742	-262.097	645.816	-255.603	645.839	-256.889	645.884	-254.227	Tadpole shaped	Benthic	demersal	demersal	demersal	freshwater	296.38	422.5	199.233	457.5	0.008982996	0.039481141	0.040058889	2.905054322	0.098839632	AUM 51201	NA	NA
Chaetostoma_lineopunctatum	NA	NA	1	80	861	26.1	0.95	3.52	12.01	0.96	11.81	0.0303	54.24	0.0041	0.0139	55.1456	0.0137	733.085	-245.365	734.032	-257.338	710.345	-247.26	710.862	-259.061	721.86	-252.133	721.968	-253.778	721.806	-250.265	Tadpole shaped	Benthic	demersal	demersal	demersal	freshwater	296.38	422.5	199.233	457.5	0.011865623	0.040523628	0.039855319	2.905054322	0.134717786	AUM 51201	NA	NA
Chaetostoma_lineopunctatum	NA	NA	1	90	861	25.33	0.87	2.34	11.8	1.01	10.8	0.0294	50.0949	0.0027	0.0137	58.0076	0.0125	826.612	-233.944	828.617	-245.577	804.757	-238.898	806.652	-249.534	815.298	-242.513	815.352	-243.647	815.234	-241.308	Tadpole shaped	Benthic	demersal	demersal	demersal	freshwater	296.38	422.5	199.233	457.5	0.007901932	0.039829006	0.036451501	2.905054322	0.092470004	AUM 51201	NA	NA
Centropomus_undecimalis	NA	NA	1	40	1501	50.14	1.17	0.55	29.19	1.39	30.89	0.0334	67.0049	4.00E-04	0.0194	79.8975	0.0206	638.784	-131.412	636.177	-160.485	599.085	-125.999	595.476	-156.676	615.51	-144.099	615.428	-144.347	615.552	-143.81	Fusiform	Reef associated	reef associated	reef associated	pelagic	marine	190.991	607	377.675	640	0.002885637	0.152832604	0.161727836	7.859009063	0.010992201	NA	doi:10.17605/OSF.IO/7RRFF	ark:/c7605/osf.io/7rrff
Centropomus_undecimalis	NA	NA	1	50	1501	55.44	0.99	0.65	28.15	1.11	27.95	0.0369	56.7368	4.00E-04	0.0188	63.6227	0.0186	791.772	-147.916	790.16	-176.015	743.634	-143.54	741.561	-171.409	765.005	-159.748	764.952	-160.12	765.059	-159.482	Fusiform	Reef associated	reef associated	reef associated	pelagic	marine	190.991	607	377.675	640	0.003387125	0.147364018	0.146320991	7.859009063	0.01166966	NA	doi:10.17605/OSF.IO/7RRFF	ark:/c7605/osf.io/7rrff
Centropomus_undecimalis	NA	NA	1	60	1501	53.4	1.03	0	27.22	1.22	29.17	0.0356	58.9923	0	0.0181	69.7948	0.0194	938.818	-150.498	938.98	-177.72	894.098	-150.012	893.773	-179.178	914.838	-164.271	914.838	-164.271	914.838	-164.271	Fusiform	Reef associated	reef associated	reef associated	pelagic	marine	190.991	607	377.675	640	0	0.1425328	0.152718247	7.859009063	0	NA	doi:10.17605/OSF.IO/7RRFF	ark:/c7605/osf.io/7rrff
Centropomus_undecimalis	NA	NA	1	70	1501	42.65	1.07	0.65	24.78	1.11	26.81	0.0284	61.1755	4.00E-04	0.0165	63.4344	0.0179	1121.41	-137.904	1123.43	-162.598	1081.13	-168.062	1078.9	-141.345	1101.61	-152.682	1101.71	-152.981	1101.76	-152.332	Fusiform	Reef associated	reef associated	reef associated	pelagic	marine	190.991	607	377.675	640	0.003408135	0.129725911	0.140372608	7.859009063	0.015262318	NA	doi:10.17605/OSF.IO/7RRFF	ark:/c7605/osf.io/7rrff
Centropomus_undecimalis	NA	NA	1	80	1501	50.56	0.98	0.67	24.49	1.01	23.72	0.0337	56.1076	4.00E-04	0.0163	57.6893	0.0158	1259.76	-121.372	1263.15	-145.631	1215.67	-127.893	1219.06	-151.37	1238.67	-136.5	1238.72	-136.889	1238.67	-136.222	Fusiform	Reef associated	reef associated	reef associated	pelagic	marine	190.991	607	377.675	640	0.00350211	0.128250637	0.124196897	7.859009063	0.013229115	NA	doi:10.17605/OSF.IO/7RRFF	ark:/c7605/osf.io/7rrff
Centropomus_undecimalis	NA	NA	1	90	1501	50.51	0.9	0.49	22.88	0.81	19.53	0.0337	51.3614	3.00E-04	0.0152	46.6153	0.013	1403.11	-106.56	1406.61	-129.171	1357.57	-113.161	1359.81	-132.566	1381.21	-120.258	1381.29	-120.579	1381.21	-120.097	Fusiform	Reef associated	reef associated	reef associated	pelagic	marine	190.991	607	377.675	640	0.002558204	0.119797699	0.102276329	7.859009063	0.009673321	NA	doi:10.17605/OSF.IO/7RRFF	ark:/c7605/osf.io/7rrff
Osteoglossum_bicirrhosum	NA	NA	1	30	1193	13.8	1.74	3.09	17.01	1.73	16.76	0.0116	99.6832	0.0026	0.0143	99.3696	0.014	384.14	303.548	388.909	319.88	374.745	324.071	370.988	307.74	379.709	313.97	379.209	312.646	380.153	315.585	Fusiform	Pelagic	benthopelagic	benthopelagic	demersal	freshwater	157.453	323	273.959	320	0.019605118	0.108057902	0.106429116	7.576864207	0.223623914	M16471-30627	NA	ark:/87602/m4/M30627
Osteoglossum_bicirrhosum	NA	NA	1	40	1193	22.41	1.9	5.35	18.09	1.73	17.93	0.0188	108.874	0.0045	0.0152	99.1371	0.015	512.125	285.982	507.52	268.483	498.208	289.871	494.32	272.372	503.643	279.151	503.022	276.512	504.127	281.743	Fusiform	Pelagic	benthopelagic	benthopelagic	demersal	freshwater	157.453	323	273.959	320	0.033955763	0.11492178	0.113848088	7.576864207	0.238563725	M16471-30627	NA	ark:/87602/m4/M30627
Osteoglossum_bicirrhosum	NA	NA	1	50	1193	22.58	1.85	6.01	18.17	1.86	18.23	0.0189	106.0472	0.005	0.0152	106.4079	0.0153	625.483	243.232	618.187	226.588	612.601	248.818	605.99	231.832	615.494	237.48	614.513	234.66	616.597	240.3	Fusiform	Pelagic	benthopelagic	benthopelagic	demersal	freshwater	157.453	323	273.959	320	0.038187319	0.115417944	0.115762572	7.576864207	0.266263613	M16471-30627	NA	ark:/87602/m4/M30627
Osteoglossum_bicirrhosum	NA	NA	1	60	1193	22.73	1.92	7.41	18.26	1.75	17.64	0.0191	110.274	0.0062	0.0153	100.5402	0.0148	748.529	193.453	742.306	176.282	735.046	197.487	729.744	180.661	739.44	187.045	738.741	183.656	740.462	190.865	Fusiform	Pelagic	benthopelagic	benthopelagic	demersal	freshwater	157.453	323	273.959	320	0.047071699	0.115995698	0.112043491	7.576864207	0.326115036	M16471-30627	NA	ark:/87602/m4/M30627
Osteoglossum_bicirrhosum	NA	NA	1	70	1193	21.4	1.87	6.36	17.08	1.7	16.21	0.0179	107.3999	0.0053	0.0143	97.2391	0.0136	863.294	154.232	858.279	137.906	850.169	157.647	845.687	142.067	854.687	147.548	854.077	144.58	855.636	150.741	Fusiform	Pelagic	benthopelagic	benthopelagic	demersal	freshwater	157.453	323	273.959	320	0.040362438	0.108469769	0.102963233	7.576864207	0.296960438	M16471-30627	NA	ark:/87602/m4/M30627
Osteoglossum_bicirrhosum	NA	NA	1	80	1193	20.56	1.76	4.56	15.31	1.54	15.11	0.0172	101.0035	0.0038	0.0128	88.1847	0.0127	979.68	119.114	975.493	104.387	965.458	122.724	962.426	107.924	971.447	113.213	971.017	111.312	972.055	115.75	Fusiform	Pelagic	benthopelagic	benthopelagic	demersal	freshwater	157.453	323	273.959	320	0.028946875	0.097239389	0.095948525	7.576864207	0.221628316	M16471-30627	NA	ark:/87602/m4/M30627
Osteoglossum_bicirrhosum	NA	NA	1	90	1193	18.99	1.68	3.84	13.23	1.42	12.74	0.0159	96.2725	0.0032	0.0111	81.262	0.0107	1111.76	89.3414	1108.62	76.4883	1098.14	91.4071	1095.92	78.86	1104.3	83.6266	1104.17	81.7705	1104.49	85.5926	Fusiform	Pelagic	benthopelagic	benthopelagic	demersal	freshwater	157.453	323	273.959	320	0.024359475	0.084032006	0.080925626	7.576864207	0.201932607	M16471-30627	NA	ark:/87602/m4/M30627
Chanos_chanos	NA	NA	1	30	1414	28.15	1.34	0.91	17.79	1.66	19.55	0.0199	76.6094	6.00E-04	0.0126	95.0994	0.0138	516.642	-235.762	515.074	-253.483	496.176	-234.429	495.157	-253.954	504.605	-244.458	504.63	-244.935	504.555	-244.031	Fusiform	Pelagic	benthopelagic	benthopelagic	demersal	marine	143.521	603	369.471	713	0.00632037	0.123955624	0.136227956	9.852216749	0.032221333	M39115-70861	NA	ark:/87602/m4/M70861
Chanos_chanos	NA	NA	1	40	1414	27.91	1.48	2.9	18.75	1.49	18.77	0.0197	84.6414	0.002	0.0133	85.0912	0.0133	657.734	-236.912	659.232	-255.601	637.23	-238.801	638.887	-257.494	648.258	-247.449	648.006	-248.74	648.064	-245.845	Fusiform	Pelagic	benthopelagic	benthopelagic	demersal	marine	143.521	603	369.471	713	0.020175312	0.130635512	0.130756453	9.852216749	0.1037564	M39115-70861	NA	ark:/87602/m4/M70861
Chanos_chanos	NA	NA	1	50	1414	31.96	1.54	2.99	24.04	1.67	21.86	0.0226	87.9935	0.0021	0.017	95.6518	0.0155	810.319	-233.068	813.091	-256.945	788.361	-236.479	790.599	-258.224	799.334	-246.381	799.442	-245.29	799.568	-248.281	Fusiform	Pelagic	benthopelagic	benthopelagic	demersal	marine	143.521	603	369.471	713	0.020858639	0.167483289	0.15231126	9.852216749	0.093656764	M39115-70861	NA	ark:/87602/m4/M70861
Chanos_chanos	NA	NA	1	60	1414	36.22	1.35	3.55	23.55	1.41	21.83	0.0256	77.194	0.0025	0.0167	80.5113	0.0154	941.445	-228.45	942.629	-251.966	914.122	-231.157	914.799	-252.981	927.333	-241.347	927.479	-243.096	927.333	-239.549	Fusiform	Pelagic	benthopelagic	benthopelagic	demersal	marine	143.521	603	369.471	713	0.024735081	0.164058135	0.152134517	9.852216749	0.098016322	M39115-70861	NA	ark:/87602/m4/M70861
Chanos_chanos	NA	NA	1	70	1414	39.12	1.36	4.43	24.35	1.32	24.16	0.0277	77.7053	0.0031	0.0172	75.6501	0.0171	1091.75	-224.22	1092.03	-248.567	1060.68	-225.271	1061.81	-249.403	1076.8	-237.183	1076.69	-239.26	1076.8	-234.829	Fusiform	Pelagic	benthopelagic	benthopelagic	demersal	marine	143.521	603	369.471	713	0.030883043	0.169651898	0.16832688	9.852216749	0.113293896	M39115-70861	NA	ark:/87602/m4/M70861
Chanos_chanos	NA	NA	1	80	1414	39.52	1.25	4.12	24.3	1.34	23.53	0.0279	71.8266	0.0029	0.0172	76.9737	0.0166	1221.09	-220.932	1222.01	-245.212	1189.63	-222.306	1190.4	-245.823	1204.81	-234.123	1204.81	-236.002	1204.9	-231.878	Fusiform	Pelagic	benthopelagic	benthopelagic	demersal	marine	143.521	603	369.471	713	0.028741313	0.169295251	0.163945363	9.852216749	0.104390189	M39115-70861	NA	ark:/87602/m4/M70861
Chanos_chanos	NA	NA	1	90	1414	33.28	1.42	4.08	21.23	1.35	21.41	0.0235	81.1565	0.0029	0.015	77.4269	0.0151	1373.94	-218.932	1374.02	-240.164	1348.46	-218.45	1348.06	-239.852	1361.59	-229.898	1361.68	-231.9	1361.73	-227.82	Fusiform	Pelagic	benthopelagic	benthopelagic	demersal	marine	143.521	603	369.471	713	0.02843003	0.147937589	0.149147077	9.852216749	0.122612976	M39115-70861	NA	ark:/87602/m4/M70861
Cyprinus_carpio	NA	NA	1	40	1224	42.84	0.92	1.44	20.02	1.06	20.46	0.035	52.9939	0.0012	0.0164	60.6545	0.0167	973.986	137.632	975.079	117.645	1011.45	139.598	1012.65	119.174	994.576	128.788	994.622	128.061	994.592	129.505	Fusiform	Pelagic	benthopelagic	benthopelagic	demersal	freshwater	183.885	1000	554.049	960	0.007854429	0.108855335	0.111260963	6.656334122	0.033710994	TCWC 17163.01	NA	NA
Cyprinus_carpio	NA	NA	1	50	1224	46.45	0.81	1.62	19.38	0.87	18.52	0.0379	46.3241	0.0013	0.0158	49.9382	0.0151	886.833	131.009	888.412	111.694	929.229	134.167	930.687	115.702	910.236	122.469	910.266	121.689	910.206	123.31	Fusiform	Pelagic	benthopelagic	benthopelagic	demersal	freshwater	183.885	1000	554.049	960	0.008821329	0.105388879	0.100728567	6.656334122	0.034922648	TCWC 17163.01	NA	NA
Cyprinus_carpio	NA	NA	1	60	1224	47.16	0.7	1.07	18.73	0.75	14.62	0.0385	40.1065	9.00E-04	0.0153	43.2549	0.0119	758.641	127.335	758.017	108.611	802.704	123.59	802.08	108.986	783.976	117.097	784.034	116.542	783.996	117.614	Fusiform	Pelagic	benthopelagic	benthopelagic	demersal	freshwater	183.885	1000	554.049	960	0.005833392	0.101881039	0.079491666	6.656334122	0.02274762	TCWC 17163.01	NA	NA
Cyprinus_carpio	NA	NA	1	70	1224	45.05	0.93	1.55	20.35	0.97	20.65	0.0368	53.2431	0.0013	0.0166	55.5238	0.0169	635.782	127.947	635.629	107.602	675.401	127.947	675.822	107.301	655.998	117.451	655.998	116.717	655.971	118.263	Fusiform	Pelagic	benthopelagic	benthopelagic	demersal	freshwater	183.885	1000	554.049	960	0.008408711	0.110642931	0.112300035	6.656334122	0.034323027	TCWC 17163.01	NA	NA
Cyprinus_carpio	NA	NA	1	80	1224	41.91	1	1.38	20.32	0.98	19.53	0.0342	57.3523	0.0011	0.0166	56.0173	0.016	483.668	133.701	482.353	113.427	520.381	131.29	519.394	111.783	501.555	122.547	501.555	121.817	501.583	123.193	Fusiform	Pelagic	benthopelagic	benthopelagic	demersal	freshwater	183.885	1000	554.049	960	0.007484487	0.110485366	0.106218309	6.656334122	0.032836274	TCWC 17163.01	NA	NA
Cyprinus_carpio	NA	NA	1	90	1224	39.28	1.1	1.76	19.66	1	19.52	0.0321	63.0857	0.0014	0.0161	57.0622	0.0159	376.687	142.139	374.539	122.596	410.297	138.488	408.472	119.052	391.503	130.379	391.464	129.594	391.604	131.345	Fusiform	Pelagic	benthopelagic	benthopelagic	demersal	freshwater	183.885	1000	554.049	960	0.009552644	0.106918403	0.106161426	6.656334122	0.044714183	TCWC 17163.01	NA	NA
Roeboides_affinis	NA	NA	1	30	1223	32.56	1.38	2.01	21.7	1.67	23.49	0.0266	78.9223	0.0016	0.0177	95.9254	0.0192	1015.86	67.2739	1016.63	45.5857	1039.31	69.5859	1040.63	46.1362	1029.4	57.2496	1029.48	56.1905	1029.43	58.2009	Deep bodied	Pelagic	benthopelagic	benthopelagic	demersal	freshwater	110.217	992	459.57	782	0.018246021	0.196901244	0.213096187	11.09629186	0.061757691	M20350-38518	NA	ark:/87602/m4/M38518
Roeboides_affinis	NA	NA	1	40	1223	31.91	1.27	2.38	20.31	1.5	20.1	0.0261	72.5029	0.0019	0.0166	85.944	0.0164	909.089	56.3623	911.522	36.1951	933.614	59.0986	935.945	39.134	924.05	47.995	924.152	46.8252	923.975	49.2013	Deep bodied	Pelagic	benthopelagic	benthopelagic	demersal	freshwater	110.217	992	459.57	782	0.021618112	0.184303965	0.182369501	11.09629186	0.074675795	M20350-38518	NA	ark:/87602/m4/M38518
Roeboides_affinis	NA	NA	1	50	1223	32.05	1.33	3.19	19.41	1.3	19.66	0.0262	76.0311	0.0026	0.0159	74.507	0.0161	774.263	38.2339	776.978	19.012	799.241	41.9262	802.173	22.4871	787.909	30.4018	787.962	28.9347	787.873	32.1194	Deep bodied	Pelagic	benthopelagic	benthopelagic	demersal	freshwater	110.217	992	459.57	782	0.028906098	0.176131571	0.178366072	11.09629186	0.099418606	M20350-38518	NA	ark:/87602/m4/M38518
Roeboides_affinis	NA	NA	1	60	1223	33.4	1.3	2.73	20.63	1.38	20.97	0.0273	74.41	0.0022	0.0169	78.8472	0.0171	666.147	22.4157	669.005	1.98413	691.978	26.6502	695.202	5.93339	680.964	14.5082	681.105	13.3219	680.864	16.0363	Deep bodied	Pelagic	benthopelagic	benthopelagic	demersal	freshwater	110.217	992	459.57	782	0.024724658	0.187180674	0.190226304	11.09629186	0.081578199	M20350-38518	NA	ark:/87602/m4/M38518
Roeboides_affinis	NA	NA	1	70	1223	33.92	1.29	3.13	20.03	1.35	21.73	0.0277	74.1745	0.0026	0.0164	77.5398	0.0178	550.766	1.28098	554.329	-18.4277	576.933	6.95976	580.83	-14.4192	565.577	-6.18219	565.682	-7.75687	565.472	-4.63375	Deep bodied	Pelagic	benthopelagic	benthopelagic	demersal	freshwater	110.217	992	459.57	782	0.028400086	0.181715671	0.197167716	11.09629186	0.092290113	M20350-38518	NA	ark:/87602/m4/M38518
Roeboides_affinis	NA	NA	1	80	1223	32.62	1.25	2.9	18.37	1.25	19.61	0.0267	71.4107	0.0024	0.015	71.515	0.016	407.949	-28.2903	411.508	-46.3114	433.546	-22.5511	437.678	-41.72	422.28	-34.8997	422.491	-36.3009	422.07	-33.4284	Deep bodied	Pelagic	benthopelagic	benthopelagic	demersal	freshwater	110.217	992	459.57	782	0.02634065	0.166663702	0.177914345	11.09629186	0.0889958	M20350-38518	NA	ark:/87602/m4/M38518
Roeboides_affinis	NA	NA	1	90	1223	30.54	1.29	2.69	16.97	1.15	17.92	0.025	74.0135	0.0022	0.0139	66.0189	0.0147	296.918	-50.06	300.811	-66.5824	321.892	-44.5525	324.93	-62.2144	309.945	-56.3425	310.113	-57.6426	309.903	-54.9586	Deep bodied	Pelagic	benthopelagic	benthopelagic	demersal	freshwater	110.217	992	459.57	782	0.024426384	0.154012891	0.162599931	11.09629186	0.088167042	M20350-38518	NA	ark:/87602/m4/M38518
Lepidogalaxias_salamandroides	NA	NA	1	20	2345	60.4	1.32	17.2	40.06	1.52	38.75	0.0258	75.9015	0.0073	0.0171	87.1582	0.0165	2266.68	8.46973	2264.65	-31.5398	2311.75	6.44394	2311.25	-32.2995	2291.19	-14.2902	2291.1	-22.4003	2291.24	-5.20441	Elongate	Benthic	demersal	demersal	demersal	freshwater	206.186	1501	360.831	2011	0.083402655	0.194295422	0.187920937	11.37322612	0.284691847	M41860-75426	NA	ark:/87602/m4/M75426
Lepidogalaxias_salamandroides	NA	NA	1	30	2345	61.36	1.23	16.98	36.5	1.32	35.9	0.0262	70.4406	0.0072	0.0156	75.7191	0.0153	2053.32	7.73091	2054.08	-28.7616	2101.33	8.7584	2103.87	-27.051	2079.55	-10.5154	2080.01	-18.4717	2079.86	-1.49354	Elongate	Benthic	demersal	demersal	demersal	freshwater	206.186	1501	360.831	2011	0.082347117	0.17702668	0.174111576	11.37322612	0.276707066	M41860-75426	NA	ark:/87602/m4/M75426
Lepidogalaxias_salamandroides	NA	NA	1	40	2345	62.48	1.3	16.91	39.59	1.45	39.47	0.0266	74.5508	0.0072	0.0169	83.1185	0.0168	1789.39	7.30873	1788.57	-32.2735	1838.17	5.33783	1836.2	-34.0802	1814.93	-14.1265	1814.8	-22.4108	1815.18	-5.50212	Elongate	Benthic	demersal	demersal	demersal	freshwater	206.186	1501	360.831	2011	0.082027633	0.192014602	0.191415648	11.37322612	0.270677546	M41860-75426	NA	ark:/87602/m4/M75426
Lepidogalaxias_salamandroides	NA	NA	1	50	2345	61.26	1.41	18.39	40.17	1.44	39.45	0.0261	80.9774	0.0078	0.0171	82.2451	0.0168	1584.65	24.7159	1582.42	-15.395	1631.8	19.6022	1627	-19.5499	1607	2.95302	1606.49	-6.42447	1607.7	11.9272	Elongate	Benthic	demersal	demersal	demersal	freshwater	206.186	1501	360.831	2011	0.089198669	0.194837872	0.191309011	11.37322612	0.30021281	M41860-75426	NA	ark:/87602/m4/M75426
Lepidogalaxias_salamandroides	NA	NA	1	60	2345	57.41	1.5	18.27	40.61	1.55	38.33	0.0245	86.065	0.0078	0.0173	88.5888	0.0163	1345.29	49.026	1343.17	8.47478	1388.33	43.0683	1382.38	5.20762	1365.87	26.6033	1365.98	18.1992	1366.39	36.46	Elongate	Benthic	demersal	demersal	demersal	freshwater	206.186	1501	360.831	2011	0.088587015	0.196941589	0.185877629	11.37322612	0.318166304	M41860-75426	NA	ark:/87602/m4/M75426
Lepidogalaxias_salamandroides	NA	NA	1	70	2345	52.45	1.39	14.71	36.29	1.64	36.46	0.0224	79.716	0.0063	0.0155	94.1254	0.0155	1119.67	59.0262	1118.79	22.7454	1158.73	58.7336	1157.12	22.3065	1140.96	40.4499	1140	34.3201	1141.58	48.9483	Elongate	Benthic	demersal	demersal	demersal	freshwater	206.186	1501	360.831	2011	0.071359263	0.176013263	0.176843539	11.37322612	0.280528475	M41860-75426	NA	ark:/87602/m4/M75426
Lepidogalaxias_salamandroides	NA	NA	1	80	2345	49.89	1.42	11.95	33.88	1.33	29.56	0.0213	81.6175	0.0051	0.0144	76.284	0.0126	904.426	48.6283	907.446	14.8875	942.105	50.5976	946.175	21.3205	925.432	33.9241	925.695	28.2788	925.432	40.2259	Elongate	Benthic	demersal	demersal	demersal	freshwater	206.186	1501	360.831	2011	0.057957351	0.164296724	0.143359126	11.37322612	0.23954211	M41860-75426	NA	ark:/87602/m4/M75426
Lepidogalaxias_salamandroides	NA	NA	1	90	2345	44.52	1.49	12.03	29	1.26	27.41	0.019	85.608	0.0051	0.0124	72.3303	0.0117	660.566	-1.71536	668.125	-29.7113	693.321	6.82339	701.44	-19.3528	679.604	-12.2138	681.003	-17.673	678.484	-5.91474	Elongate	Benthic	demersal	demersal	demersal	freshwater	206.186	1501	360.831	2011	0.058321413	0.140642274	0.132920789	11.37322612	0.270122856	M41860-75426	NA	ark:/87602/m4/M75426
Stenobrachius_leucopsarus	NA	NA	1	20	1466	40.81	1.12	4.37	22.21	0.98	18.64	0.0278	64.0491	0.003	0.0151	55.9984	0.0127	337.256	-250.417	337.026	-272.623	302.05	-252.028	301.82	-270.667	319.423	-262.383	319.423	-260.312	319.538	-264.684	Fusiform	Pelagic	pelagic	pelagic	pelagic	marine	130.318	541	329.991	671	0.033560308	0.170407703	0.143037946	11.2494053	0.107157479	M39377-71229	NA	ark:/87602/m4/M71229
Stenobrachius_leucopsarus	NA	NA	1	30	1466	39.18	1.07	4.26	22.24	1.22	19.92	0.0267	61.455	0.0029	0.0152	69.8373	0.0136	476.415	-251.217	476.898	-273.452	443.739	-252.764	443.642	-272.679	457.95	-262.431	457.757	-264.655	457.95	-260.401	Fusiform	Pelagic	pelagic	pelagic	pelagic	marine	130.318	541	329.991	671	0.032676805	0.170661347	0.152820303	11.2494053	0.108701137	M39377-71229	NA	ark:/87602/m4/M71229
Stenobrachius_leucopsarus	NA	NA	1	40	1466	41.61	1.1	3.47	22.23	1.18	22.54	0.0284	63.0607	0.0024	0.0152	67.5397	0.0154	646.377	-249.554	646.532	-271.78	611.494	-249.708	611.494	-272.243	628.341	-260.689	628.405	-262.304	628.415	-258.834	Fusiform	Pelagic	pelagic	pelagic	pelagic	marine	130.318	541	329.991	671	0.026627284	0.170556182	0.172923157	11.2494053	0.083388408	M39377-71229	NA	ark:/87602/m4/M71229
Stenobrachius_leucopsarus	NA	NA	1	50	1466	43.42	1.14	4.4	25.89	1.28	22.79	0.0296	65.1742	0.003	0.0177	73.3884	0.0155	786.052	-246.44	785.838	-272.332	750.637	-248.152	750.209	-270.941	765.708	-260.025	765.659	-262.102	765.708	-257.7	Fusiform	Pelagic	pelagic	pelagic	pelagic	marine	130.318	541	329.991	671	0.033781003	0.198690007	0.174903074	11.2494053	0.101395575	M39377-71229	NA	ark:/87602/m4/M71229
Stenobrachius_leucopsarus	NA	NA	1	60	1466	43.95	1.23	5.46	26.36	1.36	26.36	0.03	70.6125	0.0037	0.018	78.1716	0.018	928.011	-245.859	927.868	-272.216	893.203	-246.145	893.06	-272.502	909.35	-259.742	909.262	-262.335	909.473	-256.88	Fusiform	Pelagic	pelagic	pelagic	pelagic	marine	130.318	541	329.991	671	0.041890447	0.202254392	0.202254392	11.2494053	0.12421694	M39377-71229	NA	ark:/87602/m4/M71229
Stenobrachius_leucopsarus	NA	NA	1	70	1466	42.64	1.22	5.38	25.46	1.31	25.34	0.0291	69.9618	0.0037	0.0174	75.343	0.0173	1071.76	-246.597	1072.25	-272.056	1037.53	-246.353	1037.28	-271.691	1053.81	-259.389	1053.92	-261.855	1053.79	-256.475	Fusiform	Pelagic	pelagic	pelagic	pelagic	marine	130.318	541	329.991	671	0.04129568	0.19539676	0.194441545	11.2494053	0.126195222	M39377-71229	NA	ark:/87602/m4/M71229
Stenobrachius_leucopsarus	NA	NA	1	80	1466	40.94	1.11	4.94	23.36	1.22	22.4	0.0279	63.6741	0.0034	0.0159	69.6688	0.0153	1217.81	-249.542	1217.1	-272.892	1182.49	-248.238	1182.73	-270.64	1198.66	-260.444	1198.71	-262.776	1198.73	-257.839	Fusiform	Pelagic	pelagic	pelagic	pelagic	marine	130.318	541	329.991	671	0.037884563	0.179259902	0.171912442	11.2494053	0.120604749	M39377-71229	NA	ark:/87602/m4/M71229
Stenobrachius_leucopsarus	NA	NA	1	90	1466	39.53	1.1	4.92	20.41	1.11	21.04	0.027	62.7728	0.0034	0.0139	63.4823	0.0143	1362.75	-258.917	1361.25	-279.271	1329	-256.239	1327.72	-277.236	1345.3	-268.172	1345.3	-270.413	1345.4	-265.494	Fusiform	Pelagic	pelagic	pelagic	pelagic	marine	130.318	541	329.991	671	0.037753928	0.156610728	0.161420363	11.2494053	0.124460229	M39377-71229	NA	ark:/87602/m4/M71229
Percopsis_omiscomaycus	NA	NA	1	30	1071	25.09	1.58	0	22.39	1.54	15	0.0234	90.5791	0	0.0209	88.0545	0.014	1072.17	-165.987	1070.6	-188.324	1090.57	-168.877	1089.78	-183.857	1082.42	-176.104	1082.42	-176.104	1082.42	-176.104	Fusiform	Benthic	demersal	demersal	demersal	freshwater	177.276	848	270.766	958	0	0.126312119	0.084618429	6.041426928	0	M17134-31911	NA	ark:/87602/m4/M31911
Percopsis_omiscomaycus	NA	NA	1	40	1071	27.71	1.23	0.57	16.73	1.34	16.53	0.0259	70.6396	5.00E-04	0.0156	76.852	0.0154	968.646	-164.259	968.343	-180.986	990.813	-164.763	990.511	-181.288	980.261	-173.501	980.332	-173.713	980.296	-173.149	Fusiform	Benthic	demersal	demersal	demersal	freshwater	177.276	848	270.766	958	0.003187954	0.094371173	0.093231793	6.041426928	0.02039215	M17134-31911	NA	ark:/87602/m4/M31911
Percopsis_omiscomaycus	NA	NA	1	50	1071	27.8	1.11	0.92	14.65	1.15	15.02	0.026	63.7025	9.00E-04	0.0137	65.8294	0.014	866.209	-170.475	866.311	-185.126	888.899	-169.355	890.323	-184.312	878.051	-177.862	878.112	-178.35	878.051	-177.435	Fusiform	Benthic	demersal	demersal	demersal	freshwater	177.276	848	270.766	958	0.0051729	0.082647144	0.084752781	6.041426928	0.032984434	M17134-31911	NA	ark:/87602/m4/M31911
Percopsis_omiscomaycus	NA	NA	1	60	1071	29.49	1.15	0.85	16.04	1.25	17.26	0.0275	65.771	8.00E-04	0.015	71.6399	0.0161	740.265	-179.017	741.043	-195.039	763.852	-176.347	765.966	-193.481	752.983	-185.735	752.983	-186.12	752.983	-185.274	Fusiform	Benthic	demersal	demersal	demersal	freshwater	177.276	848	270.766	958	0.00477222	0.090485334	0.09738442	6.041426928	0.02868623	M17134-31911	NA	ark:/87602/m4/M31911
Percopsis_omiscomaycus	NA	NA	1	70	1071	27.79	1.23	0.73	15.53	1.27	17.12	0.0259	70.5142	7.00E-04	0.0145	72.9357	0.016	639.761	-192.569	642.645	-207.826	662.181	-187.917	664.693	-204.849	652.041	-198.43	652.122	-198.762	651.963	-198.045	Fusiform	Benthic	demersal	demersal	demersal	freshwater	177.276	848	270.766	958	0.004142795	0.087587637	0.096557479	6.041426928	0.02642539	M17134-31911	NA	ark:/87602/m4/M31911
Percopsis_omiscomaycus	NA	NA	1	80	1071	29.21	1.25	0.7	15.91	1.15	17.06	0.0273	71.3578	7.00E-04	0.0149	65.6265	0.0159	537.569	-211.307	540.724	-226.9	561.364	-205.809	564.518	-222.574	550.047	-217.13	550.104	-217.417	550.039	-216.723	Fusiform	Benthic	demersal	demersal	demersal	freshwater	177.276	848	270.766	958	0.003931933	0.089741313	0.096229052	6.041426928	0.023863391	M17134-31911	NA	ark:/87602/m4/M31911
Percopsis_omiscomaycus	NA	NA	1	90	1071	27.59	1.31	0.59	16.11	1.22	16.45	0.0258	75.0726	5.00E-04	0.015	70.0002	0.0154	416.695	-242.822	420.58	-258.455	438.107	-237.232	442.276	-253.149	428.808	-248.099	428.868	-248.401	428.747	-247.828	Fusiform	Benthic	demersal	demersal	demersal	freshwater	177.276	848	270.766	958	0.003303529	0.090866809	0.092815265	6.041426928	0.021228822	M17134-31911	NA	ark:/87602/m4/M31911
Microgadus_proximus	NA	NA	1	30	1398	29.17	1.65	1.83	22.02	1.49	20.57	0.0209	94.5905	0.0013	0.0157	85.5411	0.0147	1113.21	75.696	1116.25	53.89	1091.55	72.5217	1095.69	52.3719	1104.71	63.1103	1104.8	62.3514	1104.37	64.1347	Fusiform	Benthic	demersal	demersal	demersal	marine	174.197	1012	345.93	1042	0.010530662	0.126390726	0.118088763	8.025396534	0.062884083	M37621-68886	NA	ark:/87602/m4/M68886
Microgadus_proximus	NA	NA	1	40	1398	31.39	1.65	2.79	22.99	1.34	20.19	0.0225	94.3238	0.002	0.0164	76.7003	0.0144	973.43	72.168	975.226	49.2437	950.848	70.3717	951.019	50.1846	963.667	61.0116	963.703	59.562	963.703	62.3526	Fusiform	Benthic	demersal	demersal	demersal	marine	174.197	1012	345.93	1042	0.016019794	0.132003112	0.115890769	8.025396534	0.088892322	M37621-68886	NA	ark:/87602/m4/M68886
Microgadus_proximus	NA	NA	1	50	1398	22.77	1.54	3.27	21.21	1.48	21.59	0.0163	88.4702	0.0023	0.0152	84.6015	0.0154	811.724	60.5329	813.336	39.3802	835.912	41.0876	834.394	62.6197	823.296	51.6165	823.675	50.0039	823.106	53.229	Fusiform	Benthic	demersal	demersal	demersal	marine	174.197	1012	345.93	1042	0.018800033	0.121781859	0.123914549	8.025396534	0.143851876	M37621-68886	NA	ark:/87602/m4/M68886
Microgadus_proximus	NA	NA	1	60	1398	32.18	1.47	2.63	21.21	1.54	22.87	0.023	84.3583	0.0019	0.0152	88.1967	0.0164	692.623	52.4951	693.811	31.3177	715.532	55.1654	717.759	32.4062	704.888	42.7902	704.94	41.502	704.785	44.1298	Fusiform	Benthic	demersal	demersal	demersal	marine	174.197	1012	345.93	1042	0.015111439	0.121762693	0.131276067	8.025396534	0.081808062	M37621-68886	NA	ark:/87602/m4/M68886
Microgadus_proximus	NA	NA	1	70	1398	32.33	1.35	2.46	19.88	1.44	21.79	0.0231	77.2593	0.0018	0.0142	82.4131	0.0156	543.017	37.3642	544.023	17.5122	566.803	40.7491	569.73	19.159	555.898	28.6183	555.903	27.5109	555.832	29.9683	Fusiform	Benthic	demersal	demersal	demersal	marine	174.197	1012	345.93	1042	0.014112904	0.114109159	0.125074515	8.025396534	0.076049447	M37621-68886	NA	ark:/87602/m4/M68886
Microgadus_proximus	NA	NA	1	80	1398	30.45	1.29	2.13	17.64	1.35	19.87	0.0218	73.7433	0.0015	0.0126	77.1872	0.0142	414.252	19.7084	416.214	2.18053	438.108	23.8214	440.386	4.07885	426.866	12.6383	427.05	11.6865	426.835	13.805	Fusiform	Benthic	demersal	demersal	demersal	marine	174.197	1012	345.93	1042	0.012223987	0.101249375	0.114086576	8.025396534	0.06992794	M37621-68886	NA	ark:/87602/m4/M68886
Microgadus_proximus	NA	NA	1	90	1398	30.33	1.19	1.92	16.82	1.31	17.95	0.0217	67.9111	0.0014	0.012	75.0738	0.0128	260.498	-5.44727	264.381	-21.8111	284.221	-0.413733	288.141	-17.9282	274.666	-11.097	274.801	-11.9984	274.508	-10.1054	Fusiform	Benthic	demersal	demersal	demersal	marine	174.197	1012	345.93	1042	0.010996407	0.096547144	0.103031534	8.025396534	0.063156644	M37621-68886	NA	ark:/87602/m4/M68886
Polymixia_lowei	NA	NA	1	30	1401	47.47	1.14	1.1	26.2	1.18	25.48	0.0339	65.0318	8.00E-04	0.0187	67.8868	0.0182	1378.94	-104.39	1374.95	-130.28	1417.53	-110.681	1414.39	-135.966	1397.24	-120.542	1397.35	-121.145	1397.24	-120.049	Deep bodied	Benthic	demersal	demersal	demersal	marine	181.63	1273	517.77	1223	0.006064561	0.144225361	0.140280919	7.713483455	0.023202482	M15319-31969	NA	ark:/87602/m4/M31969
Polymixia_lowei	NA	NA	1	40	1401	42.82	1.1	2.75	23.22	1.15	21.72	0.0306	63.1297	0.002	0.0166	65.6239	0.0155	1231.86	-79.6053	1228.94	-102.646	1266.86	-85.8758	1264.38	-107.458	1249.2	-93.062	1249.12	-94.3725	1249.32	-91.6325	Deep bodied	Benthic	demersal	demersal	demersal	marine	181.63	1273	517.77	1223	0.015125748	0.127869802	0.119607006	7.713483455	0.064163037	M15319-31969	NA	ark:/87602/m4/M31969
Polymixia_lowei	NA	NA	1	50	1401	43.71	0.93	3.08	21.43	1.17	21.15	0.0312	53.1637	0.0022	0.0153	66.9415	0.0151	1120.23	-68.2302	1118.15	-89.5563	1156.98	-72.7142	1155.67	-93.8215	1140.46	-81.3354	1140.7	-82.7642	1140.22	-79.7241	Deep bodied	Benthic	demersal	demersal	demersal	marine	181.63	1273	517.77	1223	0.01694522	0.11797222	0.116434029	7.713483455	0.070406842	M15319-31969	NA	ark:/87602/m4/M31969
Polymixia_lowei	NA	NA	1	60	1401	44.22	1.1	4.43	24.06	1.13	22.59	0.0316	62.9226	0.0032	0.0172	64.8111	0.0161	967.447	-70.1319	970.354	-94.0164	1004.47	-66.2143	1007.63	-88.5824	988.359	-79.2707	988.651	-81.4656	988.066	-77.0758	Deep bodied	Benthic	demersal	demersal	demersal	marine	181.63	1273	517.77	1223	0.02438258	0.132471267	0.124374872	7.713483455	0.100157476	M15319-31969	NA	ark:/87602/m4/M31969
Polymixia_lowei	NA	NA	1	70	1401	43.99	1.1	4.08	24.34	1.17	23	0.0314	62.9563	0.0029	0.0174	67.0686	0.0164	816.62	-104.28	821.658	-128.097	852.192	-96.1887	858.296	-118.36	838.297	-110.939	838.839	-112.78	837.647	-108.881	Deep bodied	Benthic	demersal	demersal	demersal	marine	181.63	1273	517.77	1223	0.022447499	0.134030789	0.126610159	7.713483455	0.092682956	M15319-31969	NA	ark:/87602/m4/M31969
Polymixia_lowei	NA	NA	1	80	1401	44.87	1.12	2.77	24.44	1.14	23.67	0.032	64.2433	0.002	0.0174	65.181	0.0169	662.087	-138.684	666.543	-162.715	698.85	-131.363	704.102	-154.439	683.36	-146.692	683.587	-147.999	683.076	-145.272	Deep bodied	Benthic	demersal	demersal	demersal	marine	181.63	1273	517.77	1223	0.015275362	0.134562794	0.130298524	7.713483455	0.061830875	M15319-31969	NA	ark:/87602/m4/M31969
Polymixia_lowei	NA	NA	1	90	1401	44.7	1.07	3.14	22.07	1.04	23.01	0.0319	61.3396	0.0022	0.0158	59.5999	0.0164	543.191	-165.051	546.866	-186.816	580.502	-157.137	585.449	-179.608	563.283	-172.331	563.597	-173.837	562.97	-170.762	Deep bodied	Benthic	demersal	demersal	demersal	marine	181.63	1273	517.77	1223	0.017278382	0.12152772	0.126681161	7.713483455	0.07021526	M15319-31969	NA	ark:/87602/m4/M31969
Myripristis_jacobus	NA	NA	1	40	597	21.25	1.23	0	13.22	1.52	13.96	0.0356	70.7257	0	0.0221	86.9638	0.0234	260.898	92.5265	267.266	80.939	246.074	85.8454	252.025	73.2141	255.783	82.5049	255.783	82.5049	255.783	82.5049	Deep bodied	Reef associated	demersal	reef associated	demersal	marine	138.578	254	278.439	294	0	0.095412051	0.100758822	4.308043124	0	M38716-70339	NA	ark:/87602/m4/M70339
Myripristis_jacobus	NA	NA	1	50	597	22.32	1.01	1.35	11.24	1.1	11.2	0.0374	58.1386	0.0023	0.0188	62.9552	0.0188	317.77	115.505	320.147	104.52	298.67	109.93	302.359	99.3556	309.09	107.82	308.999	108.615	309.203	107.276	Deep bodied	Reef associated	demersal	reef associated	demersal	marine	138.578	254	278.439	294	0.009773924	0.081104019	0.080816611	4.308043124	0.060675995	M38716-70339	NA	ark:/87602/m4/M70339
Myripristis_jacobus	NA	NA	1	60	597	22.39	0.83	1.02	9.36	1.01	10.34	0.0375	47.3962	0.0017	0.0157	58.146	0.0173	378.892	123.385	379.011	114.026	358.659	122.603	359.44	112.291	368.293	118.45	368.313	117.905	368.223	118.926	Deep bodied	Reef associated	demersal	reef associated	demersal	marine	138.578	254	278.439	294	0.007396261	0.067541432	0.074626081	4.308043124	0.045770915	M38716-70339	NA	ark:/87602/m4/M70339
Myripristis_jacobus	NA	NA	1	70	597	21.13	1.03	2.1	10.53	1.14	11.05	0.0354	58.8626	0.0035	0.0176	65.521	0.0185	437.098	122.625	436.429	112.117	419.028	123.294	418.693	112.251	427.443	117.805	427.497	116.829	427.461	118.926	Deep bodied	Reef associated	demersal	reef associated	demersal	marine	138.578	254	278.439	294	0.015134502	0.075980853	0.079724632	4.308043124	0.099269969	M38716-70339	NA	ark:/87602/m4/M70339
Myripristis_jacobus	NA	NA	1	80	597	20.8	1.12	0.86	11.31	1.23	11.51	0.0348	64.3393	0.0014	0.0189	70.5367	0.0193	493.266	122.957	493.328	111.647	475.934	122.158	476.487	110.664	484.343	116.61	484.382	116.26	484.323	117.114	Deep bodied	Reef associated	demersal	reef associated	demersal	marine	138.578	254	278.439	294	0.006177284	0.081615913	0.083038399	4.308043124	0.041154956	M38716-70339	NA	ark:/87602/m4/M70339
Myripristis_jacobus	NA	NA	1	90	597	20.62	1.27	1.14	11.86	1.09	11.19	0.0345	73.0421	0.0019	0.0199	62.3276	0.0187	567.923	128.115	568.804	116.284	550.616	126.542	551.686	115.403	560.385	121.489	560.425	120.965	560.372	122.105	Deep bodied	Reef associated	demersal	reef associated	demersal	marine	138.578	254	278.439	294	0.0082353	0.085610679	0.080750722	4.308043124	0.055342546	M38716-70339	NA	ark:/87602/m4/M70339
Opsanus_pardus	NA	NA	1	40	1015	30.8	1.28	0	18.16	1.8	24.06	0.0303	73.3286	0	0.0179	103.2669	0.0237	464.285	-129.066	468.589	-146.711	443.198	-131.218	447.502	-154.887	454.674	-141.116	454.674	-141.116	454.674	-141.116	Tadpole shaped	Reef associated	benthic	reef associated	benthic	marine	225.482	429	236.709	509	0	0.080548939	0.106692063	4.501467966	0	M15403-28242	NA	ark:/87602/m4/M28242
Opsanus_pardus	NA	NA	1	50	1015	31.22	1.04	3.88	15.28	1.29	18.7	0.0308	59.65	0.0038	0.0151	74.1965	0.0184	583.223	-103.756	585.442	-118.873	558.121	-106.253	560.201	-124.836	571.493	-114.717	571.493	-116.749	571.37	-112.87	Tadpole shaped	Reef associated	benthic	reef associated	benthic	marine	225.482	429	236.709	509	0.017211794	0.067761479	0.082929214	4.501467966	0.124329468	M15403-28242	NA	ark:/87602/m4/M28242
Opsanus_pardus	NA	NA	1	60	1015	28.2	1.22	1.67	15.49	1.4	18.05	0.0278	69.6242	0.0016	0.0153	80.0789	0.0178	677.082	-100.395	675.879	-115.837	654.62	-99.3919	654.62	-117.442	665.359	-108.245	665.417	-109.02	665.302	-107.354	Tadpole shaped	Reef associated	benthic	reef associated	benthic	marine	225.482	429	236.709	509	0.007406198	0.068691907	0.080051179	4.501467966	0.059222257	M15403-28242	NA	ark:/87602/m4/M28242
Opsanus_pardus	NA	NA	1	70	1015	29.27	1.2	1.45	15.54	1.31	16.85	0.0288	68.586	0.0014	0.0153	74.827	0.0166	767.672	-113.306	763.944	-128.394	746.627	-109.281	740.891	-125.125	754.564	-119.106	754.672	-119.937	754.861	-118.497	Tadpole shaped	Reef associated	benthic	reef associated	benthic	marine	225.482	429	236.709	509	0.006441091	0.06892675	0.074730321	4.501467966	0.049613921	M15403-28242	NA	ark:/87602/m4/M28242
Opsanus_pardus	NA	NA	1	80	1015	24.64	1.33	0.65	13.93	1.24	15.18	0.0243	76.1214	6.00E-04	0.0137	71.0247	0.015	875.926	-138.158	872.629	-151.691	856.554	-133.83	853.668	-148.737	865.488	-143.621	865.457	-143.962	865.488	-143.311	Tadpole shaped	Reef associated	benthic	reef associated	benthic	marine	225.482	429	236.709	509	0.00289042	0.061773577	0.06733928	4.501467966	0.026445946	M15403-28242	NA	ark:/87602/m4/M28242
Opsanus_pardus	NA	NA	1	90	1015	23.7	1.3	0	12.95	1.25	14.45	0.0233	74.7472	0	0.0128	71.7868	0.0142	960.626	-147.409	960.91	-160.356	942.725	-147.619	941.989	-162.049	952.296	-154.172	952.296	-154.172	952.296	-154.172	Tadpole shaped	Reef associated	benthic	reef associated	benthic	marine	225.482	429	236.709	509	0	0.05743303	0.064079428	4.501467966	0	M15403-28242	NA	ark:/87602/m4/M28242
Nealotus_tripes	NA	NA	1	20	1810	32.39	1.11	3.21	15.61	1.09	16.55	0.0179	63.4679	0.0018	0.0086	62.4637	0.0091	433.711	-91.0405	436.524	-106.392	408.197	-101.494	414.221	-116.909	423.714	-103.749	424.268	-105.167	423.141	-102.158	Fusiform	Pelagic	pelagic	pelagic	pelagic	marine	97.3625	672	213.684	1242	0.033001729	0.160298867	0.169985886	18.59031968	0.099204761	M42294-76201	NA	ark:/87602/m4/M76201
Nealotus_tripes	NA	NA	1	30	1810	45.91	0.79	3.76	17.49	0.85	18.81	0.0254	45.2031	0.0021	0.0097	48.9563	0.0104	635.461	-126.638	626.99	-141.941	601.278	-105.254	589.99	-120.305	613.287	-123.379	612.196	-124.834	614.469	-121.834	Fusiform	Pelagic	pelagic	pelagic	pelagic	marine	97.3625	672	213.684	1242	0.038658056	0.179649563	0.193232507	18.59031968	0.081983301	M42294-76201	NA	ark:/87602/m4/M76201
Nealotus_tripes	NA	NA	1	40	1810	46.95	0.8	3.6	18.9	0.86	19.17	0.0259	45.8807	0.002	0.0104	49.2264	0.0106	804.445	-171.339	805.31	-190.221	761.494	-171.772	761.782	-190.941	782.559	-181.004	782.571	-182.956	782.571	-179.354	Fusiform	Pelagic	pelagic	pelagic	pelagic	marine	97.3625	672	213.684	1242	0.036995763	0.194138429	0.196905003	18.59031968	0.076718741	M42294-76201	NA	ark:/87602/m4/M76201
Nealotus_tripes	NA	NA	1	50	1810	46.32	0.8	3.28	18.59	0.84	19.48	0.0256	45.7749	0.0018	0.0103	48.3634	0.0108	992.967	-195.37	988.333	-213.373	951.971	-180.754	946.839	-199.546	969.899	-197.168	969.536	-198.656	970.454	-195.504	Fusiform	Pelagic	pelagic	pelagic	pelagic	marine	97.3625	672	213.684	1242	0.03371894	0.190934241	0.200078689	18.59031968	0.070880791	M42294-76201	NA	ark:/87602/m4/M76201
Nealotus_tripes	NA	NA	1	60	1810	47.02	0.88	3.16	20.66	0.88	20.4	0.026	50.161	0.0017	0.0114	50.4099	0.0113	1169.33	-259.833	1164.24	-279.861	1129.45	-244.727	1122.49	-263.906	1146.07	-262.404	1145.62	-263.98	1146.39	-260.917	Fusiform	Pelagic	pelagic	pelagic	pelagic	marine	97.3625	672	213.684	1242	0.032438584	0.212244727	0.209555364	18.59031968	0.067173964	M42294-76201	NA	ark:/87602/m4/M76201
Nealotus_tripes	NA	NA	1	70	1810	46.44	0.9	2.69	20.39	0.9	20.37	0.0257	51.7429	0.0015	0.0113	51.6762	0.0113	1347.31	-281.889	1346.43	-302.257	1304.93	-280.244	1304.81	-300.612	1325.86	-291.508	1325.9	-292.834	1325.88	-290.141	Fusiform	Pelagic	pelagic	pelagic	pelagic	marine	97.3625	672	213.684	1242	0.027660283	0.209392747	0.209201217	18.59031968	0.057988693	M42294-76201	NA	ark:/87602/m4/M76201
Nealotus_tripes	NA	NA	1	80	1810	45.89	0.92	2.91	19.61	0.85	19.33	0.0254	52.8184	0.0016	0.0108	48.9527	0.0107	1522.98	-280.01	1524.1	-299.589	1482.57	-282.879	1482.82	-302.208	1503.82	-290.789	1503.88	-292.217	1503.76	-289.305	Fusiform	Pelagic	pelagic	pelagic	pelagic	marine	97.3625	672	213.684	1242	0.02993423	0.201422603	0.198542731	18.59031968	0.063514702	M42294-76201	NA	ark:/87602/m4/M76201
Nealotus_tripes	NA	NA	1	90	1810	42.02	1.15	4.8	18.77	0.56	13.26	0.0232	66.1721	0.0027	0.0104	32.2743	0.0073	1698.88	-262.079	1699.98	-280.821	1662.36	-271.037	1663.19	-284.266	1685.35	-274.237	1685.87	-276.639	1684.77	-271.965	Fusiform	Pelagic	pelagic	pelagic	pelagic	marine	97.3625	672	213.684	1242	0.049317706	0.192828375	0.136140834	18.59031968	0.114260055	M42294-76201	NA	ark:/87602/m4/M76201
Nectamia_fusca	NA	NA	1	40	617	16.79	0.82	5.54	6.22	1.36	11.14	0.0272	46.9634	0.009	0.0101	78.0513	0.0181	301.365	-61.1997	301.252	-67.4232	288.07	-58.0342	286.533	-69.068	294.159	-63.9138	294.081	-66.6026	294.275	-61.0693	Deep bodied	Reef associated	demersal	reef associated	demersal	marine	124.373	354	267.522	404	0.044516895	0.050047243	0.08957199	4.960883793	0.329765104	M38983-70655	NA	ark:/87602/m4/M70655
Nectamia_fusca	NA	NA	1	50	617	17.29	1.36	0.21	13.26	0.76	5.11	0.028	77.6795	3.00E-04	0.0215	43.3265	0.0083	363.041	-66.7095	361.363	-79.8652	347.737	-69.2601	347.536	-74.3613	353.996	-72.6083	353.981	-72.7126	353.996	-72.504	Deep bodied	Reef associated	demersal	reef associated	demersal	marine	124.373	354	267.522	404	0.001681544	0.106633129	0.04104716	4.960883793	0.012095707	M38983-70655	NA	ark:/87602/m4/M70655
Nectamia_fusca	NA	NA	1	60	617	21.76	0.94	0.13	10	0.98	10.33	0.0353	54.0066	2.00E-04	0.0162	55.913	0.0167	432.843	-70.8685	432.646	-80.8704	413.362	-69.8226	413.166	-80.1513	422.994	-74.9091	422.999	-74.9287	422.999	-74.8023	Deep bodied	Reef associated	demersal	reef associated	demersal	marine	124.373	354	267.522	404	0.001016298	0.080434177	0.083061111	4.960883793	0.0058097	M38983-70655	NA	ark:/87602/m4/M70655
Nectamia_fusca	NA	NA	1	70	617	21.55	1.07	0.31	10.26	1.19	12.8	0.0349	61.1449	5.00E-04	0.0166	68.0905	0.0207	481.473	-68.3482	482.032	-78.5928	463.343	-68.0378	463.902	-80.8279	473.089	-74.0578	473.12	-74.1984	473.104	-73.8859	Deep bodied	Reef associated	demersal	reef associated	demersal	marine	124.373	354	267.522	404	0.002515894	0.0824925	0.1029348	4.960883793	0.014518897	M38983-70655	NA	ark:/87602/m4/M70655
Nectamia_fusca	NA	NA	1	80	617	22.42	1.24	0.26	12.12	1.13	12.59	0.0363	70.8829	4.00E-04	0.0196	64.9124	0.0204	554.489	-66.58	553.719	-78.6738	535.914	-65.9808	535.54	-78.5634	545.605	-72.8469	545.611	-72.9661	545.584	-72.7079	Deep bodied	Reef associated	demersal	reef associated	demersal	marine	124.373	354	267.522	404	0.002087333	0.097435036	0.101212941	4.960883793	0.011579182	M38983-70655	NA	ark:/87602/m4/M70655
Nectamia_fusca	NA	NA	1	90	617	22.77	1.19	0.55	12.01	1.15	12.84	0.0369	68.416	9.00E-04	0.0195	65.9656	0.0208	613.968	-70.3592	612.496	-82.2758	595.321	-68.2562	593.849	-81.0141	604.439	-75.5129	604.397	-75.6829	604.397	-75.1303	Deep bodied	Reef associated	demersal	reef associated	demersal	marine	124.373	354	267.522	404	0.004443087	0.096541615	0.103258252	4.960883793	0.024272798	M38983-70655	NA	ark:/87602/m4/M70655
Fundulus_heteroclitus	Fundulus_heteroclitus_heteroclitus	NA	1	30	1399	34.46	1.42	0	24.45	1.54	21.61	0.0246	81.1897	0	0.0175	88.2943	0.0154	506.159	-14.5312	500.675	-38.3622	481.194	-10.3702	476.087	-31.3642	489.516	-23.2314	489.516	-23.2314	489.516	-23.2314	Fusiform	Pelagic	benthopelagic	benthopelagic	demersal	marine	262.459	594	400.498	744	0	0.093172079	0.082322333	5.33035636	0	M26502-51275	NA	ark:/87602/m4/M51275
Fundulus_heteroclitus	Fundulus_heteroclitus_heteroclitus	NA	1	40	1399	34.49	1.28	1.82	21.28	1.27	19.66	0.0247	73.1305	0.0013	0.0152	72.8315	0.0141	658.991	-39.2674	657.142	-60.4634	630.967	-38.2716	629.971	-57.9028	643.783	-48.5652	643.783	-49.4986	643.835	-47.6836	Fusiform	Pelagic	benthopelagic	benthopelagic	demersal	marine	262.459	594	400.498	744	0.006918203	0.081065974	0.074893412	5.33035636	0.052648232	M26502-51275	NA	ark:/87602/m4/M51275
Fundulus_heteroclitus	Fundulus_heteroclitus_heteroclitus	NA	1	50	1399	38.55	1.05	2.51	21.25	1.23	20.48	0.0276	60.4157	0.0018	0.0152	70.5778	0.0146	799.422	-47.4341	798.885	-68.6807	767.149	-46.0894	765.939	-66.5291	780.903	-57.992	780.903	-59.2844	780.963	-56.7781	Fusiform	Pelagic	benthopelagic	benthopelagic	demersal	marine	262.459	594	400.498	744	0.009552037	0.080977925	0.078014028	5.33035636	0.06504104	M26502-51275	NA	ark:/87602/m4/M51275
Fundulus_heteroclitus	Fundulus_heteroclitus_heteroclitus	NA	1	60	1399	36.1	1.15	1.31	19.44	1.23	21.16	0.0258	65.9772	9.00E-04	0.0139	70.3056	0.0151	937.635	-46.4276	939.057	-65.8159	907.792	-47.4427	909.111	-68.5566	923.465	-57.7547	923.508	-58.3395	923.508	-57.0287	Fusiform	Pelagic	benthopelagic	benthopelagic	demersal	marine	262.459	594	400.498	744	0.004994304	0.074070148	0.080603292	5.33035636	0.036308839	M26502-51275	NA	ark:/87602/m4/M51275
Fundulus_heteroclitus	Fundulus_heteroclitus_heteroclitus	NA	1	70	1399	34.29	1.22	1.22	20.24	1.21	20	0.0245	69.8086	9.00E-04	0.0145	69.4127	0.0143	1067.55	-32.7379	1071.11	-52.6575	1039.17	-35.7425	1041.95	-55.5508	1054.91	-44.0547	1054.99	-44.6394	1054.83	-43.4283	Fusiform	Pelagic	benthopelagic	benthopelagic	demersal	marine	262.459	594	400.498	744	0.00465453	0.077098588	0.076211631	5.33035636	0.035626461	M26502-51275	NA	ark:/87602/m4/M51275
Fundulus_heteroclitus	Fundulus_heteroclitus_heteroclitus	NA	1	80	1399	34.71	1.28	0.71	20.35	1.25	20.96	0.0248	73.2634	5.00E-04	0.0145	71.7341	0.015	1193.19	-11.6225	1196.94	-31.6192	1165.55	-15.8679	1169.02	-36.5346	1181.51	-23.4383	1181.54	-23.8039	1181.48	-23.1009	Fusiform	Pelagic	benthopelagic	benthopelagic	demersal	marine	262.459	594	400.498	744	0.002688252	0.077517945	0.079844802	5.33035636	0.020327015	M26502-51275	NA	ark:/87602/m4/M51275
Fundulus_heteroclitus	Fundulus_heteroclitus_heteroclitus	NA	1	90	1399	33.44	1.3	0	19.61	1.22	20.1	0.0239	74.3999	0	0.014	69.9501	0.0144	1347.53	21.1362	1352.05	2.05584	1320.78	15.4911	1325.52	-4.04084	1337.15	8.94284	1337.15	8.94284	1337.15	8.94284	Fusiform	Pelagic	benthopelagic	benthopelagic	demersal	marine	262.459	594	400.498	744	0	0.074710451	0.076579057	5.33035636	0	M26502-51275	NA	ark:/87602/m4/M51275
Menidia_beryllina	NA	NA	1	30	889	21.46	1.04	0	10.51	1.05	10.81	0.0241	59.4641	0	0.0118	60.4398	0.0122	854.408	23.4709	854.786	12.9668	872.672	24.3226	873.429	13.5346	863.776	18.834	863.776	18.834	863.776	18.834	Fusiform	Pelagic	pelagic	pelagic	pelagic	freshwater	121.65	760	166.155	640	0	0.086402788	0.088898701	7.30785039	0	M17141-31920	NA	ark:/87602/m4/M31920
Menidia_beryllina	NA	NA	1	40	889	23.2	0.92	0.8	10.42	1.16	12.84	0.0261	52.718	9.00E-04	0.0117	66.3435	0.0144	767.392	17.4646	767.692	7.04905	787.422	20.0685	788.223	7.24935	778.014	13.099	778.078	12.7781	778.014	13.5802	Fusiform	Pelagic	pelagic	pelagic	pelagic	freshwater	121.65	760	166.155	640	0.006614462	0.085654497	0.105582825	7.30785039	0.034681807	M17141-31920	NA	ark:/87602/m4/M31920
Menidia_beryllina	NA	NA	1	50	889	21.98	1.02	0.68	11.01	1.06	11.06	0.0247	58.2992	8.00E-04	0.0124	60.9321	0.0124	682.092	10.8928	682.47	-0.110085	701.017	12.4647	701.938	1.44422	692.135	5.93127	692.192	5.5628	692.135	6.24305	Fusiform	Pelagic	pelagic	pelagic	pelagic	freshwater	121.65	760	166.155	640	0.005611458	0.09050042	0.090907503	7.30785039	0.031056438	M17141-31920	NA	ark:/87602/m4/M31920
Menidia_beryllina	NA	NA	1	60	889	22.69	1.08	0.51	12.52	1.16	11.62	0.0255	61.9768	6.00E-04	0.0141	66.5235	0.0131	598.903	5.66572	599.408	-6.84254	617.826	6.57748	618.937	-4.9915	609.542	0.225926	609.568	0.0141365	609.515	0.517136	Fusiform	Pelagic	pelagic	pelagic	pelagic	freshwater	121.65	760	166.155	640	0.004157699	0.102905467	0.095538049	7.30785039	0.02228886	M17141-31920	NA	ark:/87602/m4/M31920
Menidia_beryllina	NA	NA	1	70	889	21.85	1.12	0.23	11.32	1.1	11.41	0.0246	64.1924	3.00E-04	0.0127	63.165	0.0128	500.346	-2.86976	501.299	-14.1489	518.536	-1.75774	519.648	-13.1163	509.832	-8.04391	509.813	-8.13843	509.813	-7.91159	Fusiform	Pelagic	pelagic	pelagic	pelagic	freshwater	121.65	760	166.155	640	0.001864694	0.093048327	0.093817201	7.30785039	0.010380212	M17141-31920	NA	ark:/87602/m4/M31920
Menidia_beryllina	NA	NA	1	80	889	20.76	1.17	0.18	10.56	1.08	12.13	0.0234	67.3208	2.00E-04	0.0119	61.6318	0.0136	406.888	-14.2969	407.551	-24.8319	424.569	-11.0553	425.674	-23.1375	415.018	-18.2464	415.094	-18.3224	415.043	-18.1452	Fusiform	Pelagic	pelagic	pelagic	pelagic	freshwater	121.65	760	166.155	640	0.001515768	0.086772229	0.099733865	7.30785039	0.008881185	M17141-31920	NA	ark:/87602/m4/M31920
Menidia_beryllina	NA	NA	1	90	889	18.39	1.15	0	9.65	1.11	10.09	0.0207	66.0366	0	0.0109	63.5922	0.0114	318.871	-24.2617	320.357	-33.7994	334.898	-22.4636	335.289	-32.5486	327.002	-28.327	327.002	-28.327	327.002	-28.327	Fusiform	Pelagic	pelagic	pelagic	pelagic	freshwater	121.65	760	166.155	640	0	0.079348683	0.082964051	7.30785039	0	M17141-31920	NA	ark:/87602/m4/M31920
Hypsypops_rubicundus	NA	NA	1	40	689	24.84	1.32	0.32	17.26	1.43	13.87	0.036	75.8191	5.00E-04	0.0251	81.9042	0.0201	525.539	-312.526	524.416	-329.751	544.262	-315.615	543.7	-329.47	535.995	-322.319	535.995	-322.477	535.995	-322.16	Deep bodied	Reef associated	demersal	reef associated	demersal	marine	151.122	531	389.489	573	0.002097643	0.114222739	0.091756286	4.559230291	0.012762756	M39906-72059	NA	ark:/87602/m4/M72059
Hypsypops_rubicundus	NA	NA	1	50	689	26.41	0.91	0.41	13.64	1.28	12.37	0.0383	52.1163	6.00E-04	0.0198	73.1859	0.018	434.271	-310.155	434.027	-323.791	455.943	-311.535	456.836	-323.872	448.065	-317.768	448.014	-317.895	448.065	-317.488	Deep bodied	Reef associated	demersal	reef associated	demersal	marine	151.122	531	389.489	573	0.00271425	0.090246178	0.081849613	4.559230291	0.015533049	M39906-72059	NA	ark:/87602/m4/M72059
Hypsypops_rubicundus	NA	NA	1	60	689	27.45	0.8	0.46	12.65	0.99	10.5	0.0398	45.579	7.00E-04	0.0184	56.6612	0.0152	387.775	-305.395	386.508	-317.978	412.433	-309.786	410.913	-320.173	401.989	-314.042	401.971	-314.277	402.026	-313.825	Deep bodied	Reef associated	demersal	reef associated	demersal	marine	151.122	531	389.489	573	0.003013022	0.083684885	0.069464584	4.559230291	0.016584964	M39906-72059	NA	ark:/87602/m4/M72059
Hypsypops_rubicundus	NA	NA	1	70	689	25.71	1.04	0.77	12.96	1.14	14	0.0373	59.5458	0.0011	0.0188	65.5867	0.0203	303.01	-292.833	301.427	-305.692	325.266	-294.91	323.189	-308.758	313.404	-301.007	313.365	-301.351	313.442	-300.586	Deep bodied	Reef associated	demersal	reef associated	demersal	marine	151.122	531	389.489	573	0.005087713	0.085732526	0.092659532	4.559230291	0.029909976	M39906-72059	NA	ark:/87602/m4/M72059
Hypsypops_rubicundus	NA	NA	1	80	689	25.27	0.99	1.47	12.3	1.22	13.97	0.0367	56.5581	0.0021	0.0178	70.1275	0.0203	242.041	-284.338	240.86	-296.579	263.516	-286.378	261.69	-300.23	252.692	-292.42	252.572	-293.178	252.831	-291.726	Deep bodied	Reef associated	demersal	reef associated	demersal	marine	151.122	531	389.489	573	0.009759788	0.081376894	0.092454012	4.559230291	0.058363374	M39906-72059	NA	ark:/87602/m4/M72059
Hypsypops_rubicundus	NA	NA	1	90	689	23.6	1.31	0.49	13.29	1.16	13.56	0.0343	74.9271	7.00E-04	0.0193	66.1901	0.0197	180.898	-274.687	179.841	-287.934	200.063	-277.012	198.443	-290.47	188.897	-282.822	188.849	-282.991	188.921	-282.507	Deep bodied	Reef associated	demersal	reef associated	demersal	marine	151.122	531	389.489	573	0.003237954	0.087936257	0.089696753	4.559230291	0.020734712	M39906-72059	NA	ark:/87602/m4/M72059
Salarias_fasciatus	NA	NA	1	30	1256	38.74	1.14	1.86	21.49	1.13	21.49	0.0308	65.1095	0.0015	0.0171	64.9434	0.0171	1160.38	-408.268	1168.03	-428.347	1190.98	-394.308	1198.63	-414.387	1179.81	-412.012	1180.04	-412.879	1179.67	-411.054	Tadpole shaped	Reef associated	benthic	reef associated	benthic	marine	217.522	1245	345.57	825	0.008560647	0.098780553	0.098780553	5.774128594	0.048071882	M40486-73091	NA	ark:/87602/m4/M73091
Salarias_fasciatus	NA	NA	1	40	1256	43.22	1.08	2.21	23.46	1.16	23.4	0.0344	61.7492	0.0018	0.0187	66.3346	0.0186	1056.14	-450.367	1063.59	-472.614	1091.14	-436.78	1098.49	-458.998	1078.14	-454.38	1078.61	-455.466	1077.91	-453.372	Tadpole shaped	Reef associated	benthic	reef associated	benthic	marine	217.522	1245	345.57	825	0.010150252	0.10785703	0.107585347	5.774128594	0.051084557	M40486-73091	NA	ark:/87602/m4/M73091
Salarias_fasciatus	NA	NA	1	50	1256	42.24	1.21	2.74	25.37	1.36	25.6	0.0336	69.2989	0.0022	0.0202	77.8029	0.0204	917.743	-493.071	924.298	-517.578	950.366	-483.394	957.234	-508.056	938.866	-501.048	939.083	-502.136	938.503	-499.453	Tadpole shaped	Reef associated	benthic	reef associated	benthic	marine	217.522	1245	345.57	825	0.012619299	0.116625011	0.11769137	5.774128594	0.064987545	M40486-73091	NA	ark:/87602/m4/M73091
Salarias_fasciatus	NA	NA	1	60	1256	40.25	1.31	3.13	24.26	1.3	24.46	0.032	75.3298	0.0025	0.0193	74.368	0.0195	787.397	-524.752	792.538	-548.457	818.385	-518.04	823.812	-541.888	805.348	-533.396	805.563	-534.977	805.06	-531.886	Tadpole shaped	Reef associated	benthic	reef associated	benthic	marine	217.522	1245	345.57	825	0.014396977	0.111510879	0.112437855	5.774128594	0.077814033	M40486-73091	NA	ark:/87602/m4/M73091
Salarias_fasciatus	NA	NA	1	70	1256	37.01	1.31	2.27	22.24	1.25	22.01	0.0295	75.1257	0.0018	0.0177	71.6146	0.0175	664.854	-545.847	667.742	-567.898	694.125	-541.91	697.275	-563.698	680.692	-555.536	680.836	-556.477	680.474	-554.233	Tadpole shaped	Reef associated	benthic	reef associated	benthic	marine	217.522	1245	345.57	825	0.010449569	0.102239384	0.101205984	5.774128594	0.061415255	M40486-73091	NA	ark:/87602/m4/M73091
Salarias_fasciatus	NA	NA	1	80	1256	33.46	1.32	1.05	20.49	1.29	20.69	0.0266	75.8305	8.00E-04	0.0163	73.9117	0.0165	550.822	-565.195	552.983	-585.566	577.212	-561.337	579.835	-581.863	564.97	-573.91	564.903	-574.368	564.933	-573.323	Tadpole shaped	Reef associated	benthic	reef associated	benthic	marine	217.522	1245	345.57	825	0.004806091	0.094175767	0.095130225	5.774128594	0.031244121	M40486-73091	NA	ark:/87602/m4/M73091
Salarias_fasciatus	NA	NA	1	90	1256	32.38	1.49	1.48	19.37	1.19	20.04	0.0258	85.4897	0.0012	0.0154	67.956	0.016	418.237	-579.889	420.463	-599.135	443.842	-577.537	445.401	-597.521	429.809	-588.844	429.917	-589.672	429.809	-588.196	Tadpole shaped	Reef associated	benthic	reef associated	benthic	marine	217.522	1245	345.57	825	0.006803661	0.089068243	0.092150304	5.774128594	0.045698891	M40486-73091	NA	ark:/87602/m4/M73091
Labroides_dimidiatus	NA	NA	1	30	1601	49.42	1.04	4.49	25.14	1.06	24.35	0.0309	59.6364	0.0028	0.0157	60.4741	0.0152	556.23	149.933	555.108	124.818	512.035	148.53	513.999	124.257	533.849	135.958	533.734	133.486	533.887	137.973	Fusiform	Reef associated	demersal	reef associated	demersal	marine	171.607	837.49	375.986	907.49	0.026162148	0.146497811	0.141907538	9.329456258	0.090838941	M30303-58191	NA	ark:/87602/m4/M58191
Labroides_dimidiatus	NA	NA	1	40	1601	55.83	0.9	3.64	24.78	0.95	24.14	0.0349	51.3577	0.0023	0.0155	54.1867	0.0151	707.075	150.693	707.706	125.926	658.33	148.484	657.857	124.348	681.647	137.323	681.805	135.663	681.647	139.299	Fusiform	Reef associated	demersal	reef associated	demersal	marine	171.607	837.49	375.986	907.49	0.021207942	0.144370782	0.140673949	9.329456258	0.065193157	M30303-58191	NA	ark:/87602/m4/M58191
Labroides_dimidiatus	NA	NA	1	50	1601	56.76	1.02	1.8	27.54	0.95	26.97	0.0355	58.6546	0.0011	0.0172	54.6429	0.0168	865.284	163.743	868.373	136.376	814.816	159.035	818.053	132.256	842.46	147.42	842.551	146.546	842.337	148.332	Fusiform	Reef associated	demersal	reef associated	demersal	marine	171.607	837.49	375.986	907.49	0.010481945	0.160487514	0.157184334	9.329456258	0.03168843	M30303-58191	NA	ark:/87602/m4/M58191
Labroides_dimidiatus	NA	NA	1	60	1601	57.27	0.96	1.41	25.11	0.91	26.4	0.0358	54.8369	9.00E-04	0.0157	52.3927	0.0165	1029.3	175.078	1031.16	150.039	978.361	171.644	980.364	145.318	1006.12	160.484	1006.14	159.792	1006.06	161.195	Fusiform	Reef associated	demersal	reef associated	demersal	marine	171.607	837.49	375.986	907.49	0.008188937	0.146310985	0.153852049	9.329456258	0.024535778	M30303-58191	NA	ark:/87602/m4/M58191
Labroides_dimidiatus	NA	NA	1	70	1601	56.77	0.92	1.38	24.96	0.89	24.54	0.0355	52.8133	9.00E-04	0.0156	50.7848	0.0153	1194.91	193.468	1196.98	168.597	1144.65	190.014	1145.51	165.489	1170.9	178.962	1170.87	178.209	1170.82	179.589	Fusiform	Reef associated	demersal	reef associated	demersal	marine	171.607	837.49	375.986	907.49	0.008046907	0.145431094	0.14300159	9.329456258	0.024323237	M30303-58191	NA	ark:/87602/m4/M58191
Labroides_dimidiatus	NA	NA	1	80	1601	59.16	0.86	2.1	23.26	0.76	22.82	0.037	49.3365	0.0013	0.0145	43.6979	0.0143	1362.43	211.264	1365.21	188.172	1309.69	204.221	1311.33	181.457	1338.73	196.319	1338.56	195.581	1338.45	197.68	Fusiform	Reef associated	demersal	reef associated	demersal	marine	171.607	837.49	375.986	907.49	0.01224822	0.135534899	0.132995736	9.329456258	0.035529951	M30303-58191	NA	ark:/87602/m4/M58191
Labroides_dimidiatus	NA	NA	1	90	1601	56.19	0.86	3.16	22.52	0.83	24.32	0.0351	49.3907	0.002	0.0141	47.4604	0.0152	1529.68	223.59	1532.43	201.235	1478.18	221.792	1479.9	197.532	1506.64	211.521	1506.64	209.875	1506.78	213.03	Fusiform	Reef associated	demersal	reef associated	demersal	marine	171.607	837.49	375.986	907.49	0.018403123	0.131250535	0.141724384	9.329456258	0.056206244	M30303-58191	NA	ark:/87602/m4/M58191
Hemitaurichthys_polylepis	NA	NA	1	30	953	29.69	1.28	0	18.87	1.46	18.58	0.0312	73.1606	0	0.0198	83.4574	0.0195	365.557	-208.749	364.858	-227.607	342.159	-208.26	342.019	-226.839	352.496	-217.969	352.496	-217.969	352.496	-217.969	Deep bodied	Reef associated	pelagic	benthopelagic	pelagic	marine	116.916	549	626.57	679	0	0.161406055	0.158913472	8.151151254	0	M37328-68515	NA	ark:/87602/m4/M68515
Hemitaurichthys_polylepis	NA	NA	1	40	953	39.35	1.04	0.34	21.1	1.19	20.25	0.0413	59.6764	4.00E-04	0.0221	68.4014	0.0213	458.721	-206.32	459.399	-227.412	425.515	-208.099	426.108	-228.344	440.668	-217.142	440.668	-217.311	440.668	-216.973	Deep bodied	Reef associated	pelagic	benthopelagic	pelagic	marine	116.916	549	626.57	679	0.002890964	0.180496205	0.173232774	8.151151254	0.00858891	M37328-68515	NA	ark:/87602/m4/M68515
Hemitaurichthys_polylepis	NA	NA	1	50	953	40.03	1.2	0.58	23.76	1.25	21.79	0.042	68.7034	6.00E-04	0.0249	71.4221	0.0229	558.483	-195.281	561.351	-218.863	526.715	-200.121	528.528	-221.837	542.656	-209.09	542.654	-209.372	542.626	-208.79	Deep bodied	Reef associated	pelagic	benthopelagic	pelagic	marine	116.916	549	626.57	679	0.00498369	0.203186564	0.186386375	8.151151254	0.014555357	M37328-68515	NA	ark:/87602/m4/M68515
Hemitaurichthys_polylepis	NA	NA	1	60	953	38.62	1.25	0.4	23.26	1.32	23.24	0.0405	71.7562	4.00E-04	0.0244	75.8472	0.0244	654.886	-180.164	658.645	-203.114	624.319	-184.912	627.979	-207.862	640.839	-193.815	640.766	-193.642	640.91	-194.015	Deep bodied	Reef associated	pelagic	benthopelagic	pelagic	marine	116.916	549	626.57	679	0.003419816	0.198910393	0.198775281	8.151151254	0.010354133	M37328-68515	NA	ark:/87602/m4/M68515
Hemitaurichthys_polylepis	NA	NA	1	70	953	39.55	1.26	0.36	23.4	1.32	23.53	0.0415	72.0396	4.00E-04	0.0246	75.6496	0.0247	753.603	-166.859	755.781	-190.16	722.574	-170.535	724.797	-193.956	738.767	-180.792	738.947	-181.139	738.867	-180.792	Deep bodied	Reef associated	pelagic	benthopelagic	pelagic	marine	116.916	549	626.57	679	0.003045798	0.200165675	0.201223625	8.151151254	0.009004344	M37328-68515	NA	ark:/87602/m4/M68515
Hemitaurichthys_polylepis	NA	NA	1	80	953	39.21	1.21	0.63	22.86	1.32	23.34	0.0411	69.3989	7.00E-04	0.024	75.663	0.0245	853.752	-161.946	854.216	-184.797	821.984	-162.968	823.005	-186.283	837.481	-173.555	837.419	-173.866	837.481	-173.244	Deep bodied	Reef associated	pelagic	benthopelagic	pelagic	marine	116.916	549	626.57	679	0.005346423	0.195488303	0.199607794	8.151151254	0.01594065	M37328-68515	NA	ark:/87602/m4/M68515
Hemitaurichthys_polylepis	NA	NA	1	90	953	36.53	1.25	0.73	20.43	1.23	21.65	0.0383	71.6415	8.00E-04	0.0214	70.6481	0.0227	952.141	-162.533	951.735	-182.961	922.465	-162.33	922.566	-183.978	937.787	-172.906	937.75	-173.269	937.714	-172.542	Deep bodied	Reef associated	pelagic	benthopelagic	pelagic	marine	116.916	549	626.57	679	0.006225759	0.174758238	0.185160591	8.151151254	0.019924882	M37328-68515	NA	ark:/87602/m4/M68515
Lagodon_rhomboides	NA	NA	1	40	1215	39.23	0.98	1.8	19.99	1.12	19.28	0.0323	55.9112	0.0015	0.0165	63.8997	0.0159	968.058	213.248	969.59	193.319	1002.09	216.109	1003.72	196.896	987.467	205.809	987.737	204.685	987.657	206.485	Deep bodied	Benthic	demersal	demersal	demersal	marine	190.066	992	558.307	852	0.009479743	0.105162406	0.101449072	6.392516284	0.045925962	M16875-31342	NA	ark:/87602/m4/M31342
Lagodon_rhomboides	NA	NA	1	50	1215	45.77	0.65	0.97	17.73	0.92	16.44	0.0377	37.0193	8.00E-04	0.0146	52.7506	0.0135	843.632	196.751	845.645	179.138	886.407	202.035	888.042	185.68	870.949	190.903	870.98	190.436	870.96	191.407	Deep bodied	Benthic	demersal	demersal	demersal	marine	190.066	992	558.307	852	0.005109835	0.093271076	0.08647797	6.392516284	0.021219663	M16875-31342	NA	ark:/87602/m4/M31342
Lagodon_rhomboides	NA	NA	1	60	1215	45.84	0.64	2.61	14.94	0.55	12.14	0.0377	36.4924	0.0021	0.0123	31.5599	0.01	718.966	185.319	718.849	170.377	763.091	184.619	762.974	172.479	741.565	178.103	741.592	176.821	741.485	179.429	Deep bodied	Benthic	demersal	demersal	demersal	marine	190.066	992	558.307	852	0.013733093	0.078617207	0.063875516	6.392516284	0.056937829	M16875-31342	NA	ark:/87602/m4/M31342
Lagodon_rhomboides	NA	NA	1	70	1215	43.66	0.89	3.02	19.53	0.92	18.71	0.0359	51.1926	0.0025	0.0161	52.5478	0.0154	601.181	181.135	602.11	161.632	640.392	182.889	641.424	164.212	622.004	172.306	622.162	170.914	621.846	173.92	Deep bodied	Benthic	demersal	demersal	demersal	marine	190.066	992	558.307	852	0.015902706	0.10272807	0.09841576	6.392516284	0.069235193	M16875-31342	NA	ark:/87602/m4/M31342
Lagodon_rhomboides	NA	NA	1	80	1215	41.07	0.9	2.52	20.42	1.2	19.71	0.0338	51.4246	0.0021	0.0168	68.7138	0.0162	489.251	178.896	489.603	158.481	524.919	178.661	525.153	158.95	510.624	169.104	510.662	167.863	510.549	170.382	Deep bodied	Benthic	demersal	demersal	demersal	marine	190.066	992	558.307	852	0.013266619	0.107426023	0.103713389	6.392516284	0.061395049	M16875-31342	NA	ark:/87602/m4/M31342
Lagodon_rhomboides	NA	NA	1	90	1215	38.94	1.06	2.63	19.15	1.02	19.28	0.0321	60.642	0.0022	0.0158	58.282	0.0159	345.984	181.172	345.091	162.047	379.517	179.387	378.751	160.127	361.861	170.434	361.861	169.194	361.861	171.82	Deep bodied	Benthic	demersal	demersal	demersal	marine	190.066	992	558.307	852	0.013816253	0.100732572	0.101413333	6.392516284	0.067431642	M16875-31342	NA	ark:/87602/m4/M31342
Halieutichthys_aculeatus	NA	NA	1	40	813	51.23	0.71	0	19.7	0.72	16.63	0.063	40.6173	0	0.0242	41.135	0.0205	821.022	-425.658	817.814	-445.095	869.143	-432.829	866.501	-449.246	845.818	-438.618	845.818	-438.618	845.818	-438.618	Tadpole shaped	Reef associated	benthic	reef associated	benthic	marine	668.306	804	84.1766	594	0	0.029477448	0.024881163	1.216508605	0	M42211-76075	NA	ark:/87602/m4/M76075
Halieutichthys_aculeatus	NA	NA	1	50	813	57.35	0.58	0.66	16.63	0.61	17.4	0.0705	33.3207	8.00E-04	0.0205	34.8331	0.0214	707.137	-413.535	704.403	-429.94	762.213	-419.785	759.479	-436.971	733.292	-425.494	733.292	-425.846	733.342	-425.192	Tadpole shaped	Reef associated	benthic	reef associated	benthic	marine	668.306	804	84.1766	594	9.81E-04	0.024885695	0.026039131	1.216508605	0.011437099	M42211-76075	NA	ark:/87602/m4/M76075
Halieutichthys_aculeatus	NA	NA	1	60	813	54.92	0.62	0.67	15.46	0.58	16.72	0.0676	35.5369	8.00E-04	0.019	32.9724	0.0206	653.86	-406.817	651.982	-422.159	705.835	-413.079	703.8	-429.674	676.771	-418.02	676.771	-418.35	676.866	-417.69	Tadpole shaped	Reef associated	benthic	reef associated	benthic	marine	668.306	804	84.1766	594	9.98E-04	0.023127901	0.025017444	1.216508605	0.012140852	M42211-76075	NA	ark:/87602/m4/M76075
Halieutichthys_aculeatus	NA	NA	1	70	813	26.53	1.45	0	16.86	1.29	16.42	0.0326	83.0822	0	0.0207	73.8169	0.0202	573.969	-395.484	572.158	-412.244	594.579	-398.881	591.862	-415.075	582.349	-405.902	582.349	-405.902	582.349	-405.902	Tadpole shaped	Reef associated	benthic	reef associated	benthic	marine	668.306	804	84.1766	594	0	0.025224313	0.024570099	1.216508605	0	M42211-76075	NA	ark:/87602/m4/M76075
Halieutichthys_aculeatus	NA	NA	1	80	813	27.29	1.12	0.5	12.53	1.16	16.83	0.0336	64.1147	6.00E-04	0.0154	66.2503	0.0207	506.608	-391.406	505.465	-403.887	529.286	-391.494	528.055	-408.282	515.783	-399.763	515.815	-399.952	515.815	-399.447	Tadpole shaped	Reef associated	benthic	reef associated	benthic	marine	668.306	804	84.1766	594	0.000755642	0.018753727	0.025187671	1.216508605	0.018504586	M42211-76075	NA	ark:/87602/m4/M76075
Halieutichthys_aculeatus	NA	NA	1	90	813	27.97	1.21	0	14.13	0.99	14.45	0.0344	69.3602	0	0.0174	56.9512	0.0178	416.551	-381.997	414.747	-396.01	439.304	-384.772	438.61	-399.201	425.707	-390.738	425.707	-390.738	425.707	-390.738	Tadpole shaped	Reef associated	benthic	reef associated	benthic	marine	668.306	804	84.1766	594	0	0.021140981	0.021615368	1.216508605	0	M42211-76075	NA	ark:/87602/m4/M76075
Stephanolepis_hispidus	NA	NA	1	50	654	34.02	1.18	0	21.63	1.51	21.62	0.052	67.713	0	0.0331	86.2852	0.0331	476.655	489.988	490.847	473.671	497.7	509.136	510.625	491.804	495.815	492.517	495.815	492.517	495.815	492.517	Deep bodied	Reef associated	demersal	reef associated	demersal	marine	190.676	537.052	610.057	477.052	0	0.113414309	0.11338963	3.429902033	0	M15366-28161	NA	ark:/87602/m4/M28161
Stephanolepis_hispidus	NA	NA	1	60	654	29.36	1.13	1.87	22.17	1.28	19.14	0.0449	64.8267	0.0029	0.0339	73.2069	0.0293	429.442	451.95	441.222	433.165	463.828	454.657	452.525	470.099	448.715	453.67	449.285	452.944	448.249	454.499	Deep bodied	Reef associated	demersal	reef associated	demersal	marine	190.676	537.052	610.057	477.052	0.009799386	0.116286585	0.100362379	3.429902033	0.063633834	M15366-28161	NA	ark:/87602/m4/M28161
Stephanolepis_hispidus	NA	NA	1	70	654	36.13	1.13	2.67	21.1	1.27	19.7	0.0552	64.9997	0.0041	0.0323	72.9726	0.0301	355.55	397.96	368.753	381.496	380.212	415.743	391.637	399.69	374.743	400.484	375.441	399.244	374.123	401.569	Deep bodied	Reef associated	demersal	reef associated	demersal	marine	190.676	537.052	610.057	477.052	0.014016406	0.110680355	0.103335179	3.429902033	0.073974738	M15366-28161	NA	ark:/87602/m4/M28161
Stephanolepis_hispidus	NA	NA	1	80	654	36.21	1.02	4.04	19.28	1.13	17.51	0.0554	58.4263	0.0062	0.0295	64.531	0.0268	276.81	340.031	287.722	324.135	302.406	356.871	312.914	342.861	295.805	342.726	296.883	340.84	294.862	344.342	Deep bodied	Reef associated	demersal	reef associated	demersal	marine	190.676	537.052	610.057	477.052	0.021205191	0.101118849	0.091845854	3.429902033	0.111648476	M15366-28161	NA	ark:/87602/m4/M28161
Stephanolepis_hispidus	NA	NA	1	90	654	37.11	0.79	1.11	15.09	0.97	16.11	0.0567	45.3233	0.0017	0.0231	55.5749	0.0246	221.195	298.844	230.103	286.661	248.182	318.233	257.745	305.264	239.929	303.823	240.194	303.358	239.588	304.289	Deep bodied	Reef associated	demersal	reef associated	demersal	marine	190.676	537.052	610.057	477.052	0.005825873	0.07915162	0.084507397	3.429902033	0.029934453	M15366-28161	NA	ark:/87602/m4/M28161
Malacocottus_zonurus	NA	NA	1	40	1030	30.44	1.44	3.63	20.18	1.61	21.38	0.0296	82.2953	0.0035	0.0196	92.1056	0.0208	489.944	-279.085	491.876	-299.171	468.023	-281.209	470.437	-302.455	479.429	-290.353	479.524	-292.063	479.207	-288.449	NA	NA	benthic	bathydemersal	benthic	marine	263.801	451	338.396	470	0.013752321	0.076492137	0.08105618	3.904458285	0.119175659	M15588-31975	NA	ark:/87602/m4/M31975
Malacocottus_zonurus	NA	NA	1	50	1030	32.24	1.28	2.66	18.66	1.18	18.28	0.0313	73.3019	0.0026	0.0181	67.4235	0.0177	584.157	-257.864	588.481	-276.013	559.248	-263.528	562.293	-281.555	574.328	-270.577	574.328	-271.731	574.36	-269.071	NA	NA	benthic	bathydemersal	benthic	marine	263.801	451	338.396	470	0.010084088	0.070723717	0.069303611	3.904458285	0.082516922	M15588-31975	NA	ark:/87602/m4/M31975
Malacocottus_zonurus	NA	NA	1	60	1030	30.57	1.34	3.19	18.73	1.35	18.37	0.0297	76.5994	0.0031	0.0182	77.3685	0.0178	679.626	-245.978	678.677	-264.681	656.096	-246.495	655.579	-264.853	667.301	-255.459	667.366	-257.01	667.366	-253.818	NA	NA	benthic	bathydemersal	benthic	marine	263.801	451	338.396	470	0.01210003	0.070989348	0.069617926	3.904458285	0.104416154	M15588-31975	NA	ark:/87602/m4/M31975
Malacocottus_zonurus	NA	NA	1	70	1030	28.88	1.37	3.01	17.47	1.29	17.81	0.028	78.3661	0.0029	0.017	73.9125	0.0173	792.948	-244.629	794.457	-262.035	771.317	-245.836	771.216	-263.644	782.993	-253.341	782.912	-254.825	782.872	-251.817	NA	NA	benthic	bathydemersal	benthic	marine	263.801	451	338.396	470	0.011403543	0.066229045	0.067506516	3.904458285	0.104177096	M15588-31975	NA	ark:/87602/m4/M31975
Malacocottus_zonurus	NA	NA	1	80	1030	28.19	1.32	3.62	16.4	1.28	17.5	0.0274	75.761	0.0035	0.0159	73.2983	0.017	885.509	-234.803	886.57	-251.173	863.034	-236.308	864.626	-253.739	875.556	-244.092	875.556	-245.778	875.418	-242.158	NA	NA	benthic	bathydemersal	benthic	marine	263.801	451	338.396	470	0.013732433	0.062184554	0.066351337	3.904458285	0.128507956	M15588-31975	NA	ark:/87602/m4/M31975
Malacocottus_zonurus	NA	NA	1	90	1030	28.69	1.19	3.41	15.37	1.27	17.7	0.0279	68.0223	0.0033	0.0149	72.5989	0.0172	1003.45	-224.767	1004.03	-240.131	979.435	-225.416	981.31	-243.016	992.387	-233.35	992.523	-234.802	992.251	-231.4	NA	NA	benthic	bathydemersal	benthic	marine	263.801	451	338.396	470	0.012937238	0.058282356	0.067094491	3.904458285	0.118949834	M15588-31975	NA	ark:/87602/m4/M31975
Mirorictus_taningi	Searsia_koefoedi	Platytroctidae	1	30	1822	48.95	1.41	14.31	34.18	1.58	31.83	0.0269	80.7041	0.0079	0.0188	90.2555	0.0175	1627.66	-148.26	1628.74	-182.422	1663.62	-148.619	1664.55	-180.439	1648.3	-165.919	1648.28	-172.399	1648.39	-158.091	NA	NA	bathydemersal	bathydemersal	pelagic	marine	133.57	1708	365.478	1708	0.107123028	0.255888802	0.238328873	13.6407876	0.292291188	M41900-75508	NA	ark:/87602/m4/M75508
Mirorictus_taningi	Searsia_koefoedi	Platytroctidae	1	40	1822	47.48	1.45	17.59	33.7	1.62	31.92	0.0261	82.8541	0.0097	0.0185	93.0969	0.0175	1444.52	-135.814	1445.85	-169.492	1479.08	-135.814	1479.67	-167.728	1464.28	-152.644	1464.76	-161.273	1464.28	-143.689	NA	NA	bathydemersal	bathydemersal	pelagic	marine	133.57	1708	365.478	1708	0.131695367	0.252333995	0.238971725	13.6407876	0.370510033	M41900-75508	NA	ark:/87602/m4/M75508
Mirorictus_taningi	Searsia_koefoedi	Platytroctidae	1	50	1822	48.81	1.62	19.85	33.69	1.48	33.86	0.0268	92.5395	0.0109	0.0185	84.538	0.0186	1255.09	-173.823	1262.95	-206.587	1289.58	-166.542	1296.48	-199.689	1274.81	-186.977	1276.86	-196.285	1272.99	-176.821	NA	NA	bathydemersal	bathydemersal	pelagic	marine	133.57	1708	365.478	1708	0.148573814	0.252254317	0.253481686	13.6407876	0.406596582	M41900-75508	NA	ark:/87602/m4/M75508
Mirorictus_taningi	Searsia_koefoedi	Platytroctidae	1	60	1822	52.3	1.53	21.04	35.75	1.52	35.91	0.0287	87.8904	0.0116	0.0196	87.2915	0.0197	1059.05	-196.432	1060.79	-232.135	1096.49	-195.387	1098.06	-231.265	1078.46	-213.96	1078.68	-223.817	1078.46	-202.774	NA	NA	bathydemersal	bathydemersal	pelagic	marine	133.57	1708	365.478	1708	0.157551471	0.267615293	0.268865274	13.6407876	0.402386457	M41900-75508	NA	ark:/87602/m4/M75508
Mirorictus_taningi	Searsia_koefoedi	Platytroctidae	1	70	1822	51.57	1.54	20.53	36.49	1.47	33.56	0.0283	88.2398	0.0113	0.02	84.032	0.0184	895.438	-187.202	891.642	-223.494	932.337	-192.821	929.148	-226.227	912.257	-207.259	911.692	-217.549	913.275	-197.083	NA	NA	bathydemersal	bathydemersal	pelagic	marine	133.57	1708	365.478	1708	0.153680688	0.273189962	0.251238068	13.6407876	0.398055247	M41900-75508	NA	ark:/87602/m4/M75508
Mirorictus_taningi	Searsia_koefoedi	Platytroctidae	1	80	1822	50.9	1.5	20.55	34.19	1.53	34.86	0.0279	86.0024	0.0113	0.0188	87.908	0.0191	694.17	-178.282	692.017	-212.4	730.442	-181.429	728.123	-216.209	711.404	-196.163	711.308	-206.333	712.082	-185.798	NA	NA	bathydemersal	bathydemersal	pelagic	marine	133.57	1708	365.478	1708	0.15384878	0.255939691	0.260965976	13.6407876	0.403689255	M41900-75508	NA	ark:/87602/m4/M75508
Mirorictus_taningi	Searsia_koefoedi	Platytroctidae	1	90	1822	47.76	1.49	18.33	32.34	1.48	31.85	0.0262	85.5061	0.0101	0.0178	85.0565	0.0175	546.895	-146.072	538.081	-177.189	580.53	-157.404	570.457	-187.621	558.662	-168.267	556.601	-176.872	561.464	-159.202	NA	NA	bathydemersal	bathydemersal	pelagic	marine	133.57	1708	365.478	1708	0.137208697	0.242129344	0.238464667	13.6407876	0.383690938	M41900-75508	NA	ark:/87602/m4/M75508
Ctenochaetus_strigosus	NA	NA	1	40	1107	39.93	1.05	3.73	22.37	1.31	22.16	0.0361	60.0955	0.0034	0.0202	75.2856	0.02	984.871	223.319	979.801	201.533	1017.89	216.057	1012.55	194.545	1001.37	209.122	1001.06	207.444	1001.94	211.069	NA	NA	demersal	reef associated	demersal	marine	191.402	999	675.628	968	0.019489268	0.116864832	0.115802742	5.783638624	0.093430417	M36900-67763	NA	ark:/87602/m4/M67763
Ctenochaetus_strigosus	NA	NA	1	50	1107	43.94	0.91	1.44	19.47	1.03	21.75	0.0397	52.3972	0.0013	0.0176	59.1352	0.0196	839.631	254.43	835.775	235.342	878.192	247.489	873.372	226.28	856.909	240.162	856.837	239.448	857.052	240.876	NA	NA	demersal	reef associated	demersal	marine	191.402	999	675.628	968	0.007544825	0.101741801	0.113634165	5.783638624	0.032863836	M36900-67763	NA	ark:/87602/m4/M67763
Ctenochaetus_strigosus	NA	NA	1	60	1107	46.86	1.1	2.64	24.82	0.88	19.7	0.0423	63.0501	0.0024	0.0224	50.1691	0.0178	722.032	272.934	719.494	248.245	763.104	265.55	760.4	246.035	740.893	258.574	740.893	257.345	741.068	259.979	NA	NA	demersal	reef associated	demersal	marine	191.402	999	675.628	968	0.013791951	0.12967006	0.102932271	5.783638624	0.056336475	M36900-67763	NA	ark:/87602/m4/M67763
Ctenochaetus_strigosus	NA	NA	1	70	1107	48.6	1.08	1.5	24.7	1.04	24.42	0.0439	61.7847	0.0014	0.0223	59.6804	0.0221	637.858	281.412	635.833	256.794	679.77	277.517	677.433	253.211	657.391	267.114	657.391	266.335	657.511	267.832	NA	NA	demersal	reef associated	demersal	marine	191.402	999	675.628	968	0.007846323	0.129053744	0.127574904	5.783638624	0.030904434	M36900-67763	NA	ark:/87602/m4/M67763
Ctenochaetus_strigosus	NA	NA	1	80	1107	51.85	1.01	2.18	25.74	1.06	25.56	0.0468	57.9977	0.002	0.0232	60.8763	0.0231	542.48	287.331	541.676	261.606	587.699	285.12	586.292	259.596	565.267	273.363	565.267	272.107	565.267	274.283	NA	NA	demersal	reef associated	demersal	marine	191.402	999	675.628	968	0.011368742	0.13446861	0.133555296	5.783638624	0.041964879	M36900-67763	NA	ark:/87602/m4/M67763
Ctenochaetus_strigosus	NA	NA	1	90	1107	50.92	1.09	3.06	25.28	0.96	24.97	0.046	62.3254	0.0028	0.0228	55.0759	0.0226	388.36	286.446	389.238	261.183	433.668	287.863	433.505	262.892	409.695	274.147	409.539	272.657	409.539	275.715	NA	NA	demersal	reef associated	demersal	marine	191.402	999	675.628	968	0.015976845	0.132068905	0.130466411	5.783638624	0.060054808	M36900-67763	NA	ark:/87602/m4/M67763
Ophidion_scrippsae	NA	NA	1	20	2082	44.4	1.6	3.96	32.57	1.87	34.93	0.0213	91.4644	0.0019	0.0156	107.2543	0.0168	444.419	132.775	453.169	101.405	416.517	126.171	425.762	92.49	433.64	112.367	434.169	110.516	433.177	114.351	NA	NA	demersal	demersal	demersal	marine	179.188	468	332.161	588	0.02210652	0.181750224	0.194916945	11.61908163	0.08922568	M40660-73385	NA	ark:/87602/m4/M73385
Ophidion_scrippsae	NA	NA	1	30	2082	45.71	1.19	3.97	29.09	1.44	26.79	0.022	68.3287	0.0019	0.014	82.4142	0.0129	665.347	157.27	667.025	128.228	628.823	154.86	630.149	128.099	644.765	142.268	644.885	140.468	644.645	144.428	NA	NA	demersal	demersal	demersal	marine	179.188	468	332.161	588	0.022140244	0.162345892	0.149529161	11.61908163	0.086782896	M40660-73385	NA	ark:/87602/m4/M73385
Ophidion_scrippsae	NA	NA	1	40	2082	43.6	1.29	3.64	29.69	1.47	25.58	0.0209	73.9178	0.0017	0.0143	84.3056	0.0123	852.724	165.051	854.088	135.39	819.142	161.812	819.994	136.242	833.683	149.698	833.73	147.948	833.943	151.583	NA	NA	demersal	demersal	demersal	marine	179.188	468	332.161	588	0.020320754	0.165704992	0.142778481	11.61908163	0.083509048	M40660-73385	NA	ark:/87602/m4/M73385
Ophidion_scrippsae	NA	NA	1	50	2082	42.52	1.39	4.28	27.45	1.37	26.11	0.0204	79.5828	0.0021	0.0132	78.3335	0.0125	1063.26	165.213	1064.13	137.777	1030.81	162.846	1031.67	136.753	1047.25	150.472	1047.33	148.311	1047.25	152.591	NA	NA	demersal	demersal	demersal	marine	179.188	468	332.161	588	0.0238897	0.153189892	0.145697081	11.61908163	0.100677508	M40660-73385	NA	ark:/87602/m4/M73385
Ophidion_scrippsae	NA	NA	1	60	2082	38.19	1.36	3.53	24.58	1.36	23.69	0.0183	77.8569	0.0017	0.0118	77.6514	0.0114	1263.71	182.964	1265.96	158.485	1233.99	180.253	1236.03	156.656	1249.71	169.058	1249.85	167.326	1249.52	170.837	NA	NA	demersal	demersal	demersal	marine	179.188	468	332.161	588	0.019680304	0.137186572	0.132179703	11.61908163	0.092346043	M40660-73385	NA	ark:/87602/m4/M73385
Ophidion_scrippsae	NA	NA	1	70	2082	35.64	1.34	3.21	22.38	1.4	22.52	0.0171	76.9651	0.0015	0.0107	80.4263	0.0108	1483.1	203.016	1483.68	180.645	1455.94	202.29	1456.08	179.773	1469.32	191.433	1469.33	189.881	1469.32	193.093	NA	NA	demersal	demersal	demersal	marine	179.188	468	332.161	588	0.017925394	0.124888482	0.125663745	11.61908163	0.090120068	M40660-73385	NA	ark:/87602/m4/M73385
Ophidion_scrippsae	NA	NA	1	80	2082	31.98	1.32	2.03	19.88	1.31	19.53	0.0154	75.8081	0.001	0.0095	75.278	0.0094	1688.03	219.722	1688.28	199.842	1662.31	219.101	1663.18	199.593	1675.39	209.974	1675.39	208.905	1675.39	210.936	NA	NA	demersal	demersal	demersal	marine	179.188	468	332.161	588	0.011334464	0.110953702	0.108977108	11.61908163	0.063509103	M40660-73385	NA	ark:/87602/m4/M73385
Ophidion_scrippsae	NA	NA	1	90	2082	28.14	1.26	1.11	16.03	1.17	15.78	0.0135	72.2031	5.00E-04	0.0077	67.1258	0.0076	1897.52	204.846	1897.52	188.813	1874.04	203.212	1875.37	187.486	1886.53	196.615	1886.58	196.086	1886.53	197.193	NA	NA	demersal	demersal	demersal	marine	179.188	468	332.161	588	0.006184167	0.089475858	0.088075881	11.61908163	0.039375832	M40660-73385	NA	ark:/87602/m4/M73385
Malacosteus_niger	NA	NA	1	20	1651	43.63	1.38	5.2	28.73	1.3	25.38	0.0264	79.2194	0.0032	0.0174	74.3473	0.0154	1474.5	102.992	1476.19	74.3081	1509.1	102.603	1509.71	77.2299	1492.7	88.962	1492.89	86.5923	1492.5	91.78	NA	NA	pelagic	bathypelagic	pelagic	marine	171.924	1227	350.33	1368	0.030259528	0.16712991	0.147625878	9.603080431	0.119242262	M39122-70870	NA	ark:/87602/m4/M70870
Malacosteus_niger	NA	NA	1	30	1651	45.03	1.38	5.53	30.05	1.34	28.19	0.0273	79.2381	0.0034	0.0182	76.9424	0.0171	1326.77	92.6875	1327.61	62.647	1362.71	94.2064	1363.05	66.0224	1345.34	77.7051	1345.41	75.1474	1345.2	80.6777	NA	NA	pelagic	bathypelagic	pelagic	marine	171.924	1227	350.33	1368	0.032190303	0.174799573	0.163944829	9.603080431	0.122915375	M39122-70870	NA	ark:/87602/m4/M70870
Malacosteus_niger	NA	NA	1	40	1651	45.91	1.43	5.73	31.27	1.44	28.88	0.0278	82.1526	0.0035	0.0189	82.7558	0.0175	1143.39	88.7329	1143.39	57.462	1177.37	87.4565	1178.01	58.5788	1161.31	72.3391	1161.28	70.052	1161.26	75.7849	NA	NA	pelagic	bathypelagic	pelagic	marine	171.924	1227	350.33	1368	0.033345751	0.181887927	0.168009069	9.603080431	0.124870788	M39122-70870	NA	ark:/87602/m4/M70870
Malacosteus_niger	NA	NA	1	50	1651	45.8	1.52	6.47	31.64	1.51	31.04	0.0277	87.1677	0.0039	0.0192	86.3095	0.0188	995.904	88.094	996.201	56.4596	1029.17	87.6485	1029.17	56.6081	1012.64	71.2736	1012.71	68.2916	1012.64	74.7646	NA	NA	pelagic	bathypelagic	pelagic	marine	171.924	1227	350.33	1368	0.037652559	0.184010343	0.180547219	9.603080431	0.141328397	M39122-70870	NA	ark:/87602/m4/M70870
Malacosteus_niger	NA	NA	1	60	1651	45.7	1.5	3.99	31.41	1.57	31.69	0.0277	86.0482	0.0024	0.019	89.6855	0.0192	815.27	84.8594	816.218	53.4609	847.887	85.8067	849.105	54.1376	832.566	69.6405	832.566	67.9604	832.47	71.9446	NA	NA	pelagic	bathypelagic	pelagic	marine	171.924	1227	350.33	1368	0.023180919	0.182713338	0.184340253	9.603080431	0.087203871	M39122-70870	NA	ark:/87602/m4/M70870
Malacosteus_niger	NA	NA	1	70	1651	43.77	1.35	4.61	25.77	1.42	29.97	0.0265	77.3816	0.0028	0.0156	81.4271	0.0182	641.139	76.1911	640.84	50.419	674.703	77.5396	674.254	47.5721	657.065	62.6402	657.065	60.5161	657.004	65.1285	NA	NA	pelagic	bathypelagic	pelagic	marine	171.924	1227	350.33	1368	0.026830479	0.149914116	0.174326234	9.603080431	0.105391798	M39122-70870	NA	ark:/87602/m4/M70870
Malacosteus_niger	NA	NA	1	80	1651	42.2	1.2	5.01	23.47	1.26	24.58	0.0256	68.615	0.003	0.0142	71.9536	0.0149	507.962	75.9508	508.206	52.4772	541.95	76.1953	542.439	51.6214	525.268	63.6005	525.236	61.3311	525.197	66.3391	NA	NA	pelagic	bathypelagic	pelagic	marine	171.924	1227	350.33	1368	0.029130033	0.136542124	0.142962965	9.603080431	0.118685141	M39122-70870	NA	ark:/87602/m4/M70870
Malacosteus_niger	NA	NA	1	90	1651	33.53	0.85	3.17	12.26	0.78	12.96	0.0203	48.4951	0.0019	0.0074	44.4617	0.0079	329.095	75.9757	328.92	63.7133	357.824	71.9466	358	58.9835	342.409	67.9175	342.382	66.2794	342.382	69.4542	NA	NA	pelagic	bathypelagic	pelagic	marine	171.924	1227	350.33	1368	0.018466299	0.071331802	0.075407126	9.603080431	0.094686494	M39122-70870	NA	ark:/87602/m4/M70870
Serrasalmus_rhombeus	NA	NA	1	40	913	28.62	1.34	1.37	19.19	1.57	19.02	0.0314	76.8062	0.0015	0.021	90.1747	0.0208	377.198	-48.1348	378.422	-67.2811	355.604	-49.3588	356.915	-68.3302	365.723	-58.2961	365.795	-58.9443	365.675	-57.5759	NA	NA	benthopelagic	benthopelagic	demersal	freshwater	142.48	398	522.443	538	0.009641013	0.134653176	0.133468864	6.407916901	0.04799182	M16143-30057	NA	ark:/87602/m4/M30057
Serrasalmus_rhombeus	NA	NA	1	50	913	25.21	1.46	1.54	17.88	1.48	16.52	0.0276	83.8941	0.0017	0.0196	84.672	0.0181	464.231	-44.8076	464.964	-62.6732	445.083	-45.8154	446.09	-62.3067	454.652	-53.9377	454.682	-54.6019	454.622	-53.0622	NA	NA	benthopelagic	benthopelagic	demersal	freshwater	142.48	398	522.443	538	0.010814631	0.125495723	0.11596025	6.407916901	0.061132375	M16143-30057	NA	ark:/87602/m4/M30057
Serrasalmus_rhombeus	NA	NA	1	60	913	25.11	1.55	1.67	17.45	1.58	18.51	0.0275	89.0456	0.0018	0.0191	90.2611	0.0203	559.47	-41.8929	559.911	-59.3365	541.322	-41.3643	541.939	-59.8651	550.832	-51.0871	550.861	-51.8331	550.832	-50.1622	NA	NA	benthopelagic	benthopelagic	demersal	freshwater	142.48	398	522.443	538	0.011729026	0.12246753	0.129920589	6.407916901	0.066562531	M16143-30057	NA	ark:/87602/m4/M30057
Serrasalmus_rhombeus	NA	NA	1	70	913	25.39	1.63	1.8	18.24	1.62	18.69	0.0278	93.53	0.002	0.02	92.9137	0.0205	654.187	-42.4947	653.334	-60.7185	636.506	-41.6416	636.118	-60.3308	645.19	-51.2852	645.19	-52.1196	645.19	-50.3174	NA	NA	benthopelagic	benthopelagic	demersal	freshwater	142.48	398	522.443	538	0.012648793	0.128044303	0.131198955	6.407916901	0.070982731	M16143-30057	NA	ark:/87602/m4/M30057
Serrasalmus_rhombeus	NA	NA	1	80	913	23.97	1.63	2.79	16.74	1.54	16.92	0.0263	93.5196	0.0031	0.0183	88.5188	0.0185	747.907	-48.5433	745.781	-65.1464	731.141	-47.1529	729.587	-64.0013	738.972	-56.7034	738.936	-58.0261	738.972	-55.2378	NA	NA	benthopelagic	benthopelagic	demersal	freshwater	142.48	398	522.443	538	0.019571395	0.117480783	0.118752907	6.407916901	0.116333127	M16143-30057	NA	ark:/87602/m4/M30057
Serrasalmus_rhombeus	NA	NA	1	90	913	21.18	1.6	1.47	15.56	1.59	15.91	0.0232	91.6776	0.0016	0.017	90.8642	0.0174	840.546	-64.4174	837.824	-79.7383	825.77	-60.3733	822.814	-76.0053	831.877	-70.1555	831.678	-70.8337	831.997	-69.3976	NA	NA	benthopelagic	benthopelagic	demersal	freshwater	142.48	398	522.443	538	0.010324979	0.109214097	0.111658015	6.407916901	0.069448599	M16143-30057	NA	ark:/87602/m4/M30057
Oncorhynchus_gorbuscha	NA	NA	1	20	1329	19.96	1.98	7.5	16.99	1.97	17.02	0.015	113.6118	0.0056	0.0128	112.9124	0.0128	1326.77	216.094	1332.23	200.007	1337.18	220.154	1342.69	204.049	1334.78	209.784	1335.98	206.286	1333.73	213.445	NA	NA	demersal	demersal	demersal	freshwater	156.321	1028.5	323.33	1008.5	0.048005392	0.108675894	0.108888058	8.501736811	0.375904645	M39918-72073	NA	ark:/87602/m4/M72073
Oncorhynchus_gorbuscha	NA	NA	1	30	1329	20.45	1.86	7.17	17.13	1.9	17.04	0.0154	106.3927	0.0054	0.0129	108.66	0.0128	1190.83	205.483	1194	188.647	1202.95	208.573	1206.04	191.819	1198.76	197.98	1199.37	194.846	1197.94	201.87	NA	NA	demersal	demersal	demersal	freshwater	156.321	1028.5	323.33	1008.5	0.045854922	0.109593949	0.108984506	8.501736811	0.350582066	M39918-72073	NA	ark:/87602/m4/M72073
Oncorhynchus_gorbuscha	NA	NA	1	40	1329	23.4	1.92	7.81	19.45	2.05	19.2	0.0176	109.9101	0.0059	0.0146	117.3519	0.0145	1060.66	180.686	1063.86	161.501	1073.45	182.196	1076.2	163.189	1069.02	172.011	1069.71	168.197	1068.39	175.89	NA	NA	demersal	demersal	demersal	freshwater	156.321	1028.5	323.33	1008.5	0.049932027	0.124423746	0.122855595	8.501736811	0.33354181	M39918-72073	NA	ark:/87602/m4/M72073
Oncorhynchus_gorbuscha	NA	NA	1	50	1329	26.66	1.98	8.22	21.25	1.88	22.87	0.0201	113.7169	0.0062	0.016	108.0023	0.0172	918.26	174.433	921.432	153.419	933.525	177.506	936.301	154.806	926.77	164.468	927.432	160.759	925.909	168.839	NA	NA	demersal	demersal	demersal	freshwater	156.321	1028.5	323.33	1008.5	0.052598707	0.135951366	0.146295825	8.501736811	0.308425452	M39918-72073	NA	ark:/87602/m4/M72073
Oncorhynchus_gorbuscha	NA	NA	1	60	1329	29.04	2.06	9.64	23.99	1.81	23.76	0.0219	117.9191	0.0073	0.0181	103.7917	0.0179	786.982	162.13	789.767	138.298	803.465	163.912	806.137	140.303	795.533	151.158	796.352	146.5	794.715	156.005	NA	NA	demersal	demersal	demersal	freshwater	156.321	1028.5	323.33	1008.5	0.061699555	0.153492975	0.151993165	8.501736811	0.332123863	M39918-72073	NA	ark:/87602/m4/M72073
Oncorhynchus_gorbuscha	NA	NA	1	70	1329	28.71	1.93	8.62	23.26	1.82	24.11	0.0216	110.5186	0.0065	0.0175	104.1958	0.0181	650.385	146.15	653.011	123.035	668.246	148.987	669.717	124.926	659.742	135.218	660.118	131.143	659.26	139.722	NA	NA	demersal	demersal	demersal	freshwater	156.321	1028.5	323.33	1008.5	0.055154447	0.148819969	0.15420784	8.501736811	0.300320972	M39918-72073	NA	ark:/87602/m4/M72073
Oncorhynchus_gorbuscha	NA	NA	1	80	1329	28.85	1.95	8.19	23.88	1.75	23.28	0.0217	111.9755	0.0062	0.018	100.3343	0.0175	529.028	134.758	530.845	110.952	546.811	136.479	548.245	113.246	537.999	122.919	538.466	119.182	537.599	127.323	NA	NA	demersal	demersal	demersal	freshwater	156.321	1028.5	323.33	1008.5	0.052373237	0.15273214	0.1489065	8.501736811	0.283824326	M39918-72073	NA	ark:/87602/m4/M72073
Oncorhynchus_gorbuscha	NA	NA	1	90	1329	27	1.91	7.02	20.34	1.69	21.41	0.0203	109.5511	0.0053	0.0153	96.5481	0.0161	408.751	130.3	408.01	109.975	425.583	129.771	424.525	108.387	415.507	119.171	415.563	116.05	415.563	123.071	NA	NA	demersal	demersal	demersal	freshwater	156.321	1028.5	323.33	1008.5	0.044913991	0.130107299	0.136962769	8.501736811	0.260037279	M39918-72073	NA	ark:/87602/m4/M72073
Coryphaenoides_filifer	NA	NA	1	30	985	23.61	1.72	1.87	16.48	1.38	14.31	0.024	98.4132	0.0019	0.0167	79.3526	0.0145	300.364	255.701	299.824	239.233	284.436	252.462	284.571	238.154	293.046	246.411	293.088	245.57	292.836	247.419	NA	NA	bathydemersal	bathydemersal	benthic	marine	126.978	443	233.028	433	0.014696196	0.129761464	0.112685952	7.757249287	0.079046496	M20267-38378	NA	ark:/87602/m4/M38378
Coryphaenoides_filifer	NA	NA	1	40	985	28.29	1.17	1.69	16.26	1.48	17.63	0.0287	67.0343	0.0017	0.0165	84.9295	0.0179	418.039	258.371	420.219	242.257	396.616	255.528	398.417	237.991	407	248.428	407.116	247.702	406.942	249.388	NA	NA	bathydemersal	bathydemersal	benthic	marine	126.978	443	233.028	433	0.013348414	0.128059925	0.138836934	7.757249287	0.059911953	M20267-38378	NA	ark:/87602/m4/M38378
Coryphaenoides_filifer	NA	NA	1	50	985	28.33	1.15	1.21	15.74	1.21	15.52	0.0288	65.8877	0.0012	0.016	69.1123	0.0158	505.872	271.88	506.639	256.161	482.409	270.116	483.406	254.628	494.131	263.352	494.048	262.825	494.274	264.01	NA	NA	bathydemersal	bathydemersal	benthic	marine	126.978	443	233.028	433	0.009500532	0.12394038	0.122226342	7.757249287	0.042588639	M20267-38378	NA	ark:/87602/m4/M38378
Coryphaenoides_filifer	NA	NA	1	60	985	29.6	1.27	2.22	16.48	1.24	17.93	0.0301	72.5872	0.0023	0.0167	71.0744	0.0182	599.424	267.967	598.134	251.54	575.617	269.937	574.468	252.041	587.584	260.472	587.505	259.442	587.664	261.661	NA	NA	bathydemersal	bathydemersal	benthic	marine	126.978	443	233.028	433	0.017520273	0.129767153	0.141227988	7.757249287	0.075146437	M20267-38378	NA	ark:/87602/m4/M38378
Coryphaenoides_filifer	NA	NA	1	70	985	31.04	1.23	2.26	18.03	1.24	18.31	0.0315	70.5297	0.0023	0.0183	70.855	0.0186	702.562	259.331	700.561	241.412	676.727	262.375	675.509	244.108	688.938	252.145	688.979	251.079	689.184	253.334	NA	NA	bathydemersal	bathydemersal	benthic	marine	126.978	443	233.028	433	0.017832215	0.141996085	0.144179005	7.757249287	0.072943124	M20267-38378	NA	ark:/87602/m4/M38378
Coryphaenoides_filifer	NA	NA	1	80	985	32.65	0.95	1.79	14.29	0.87	14.53	0.0332	54.1888	0.0018	0.0145	49.9003	0.0148	809.225	246.942	807.564	232.746	778.839	249.101	779.005	234.572	794.53	241.546	794.502	240.664	794.526	242.455	NA	NA	bathydemersal	bathydemersal	benthic	marine	126.978	443	233.028	433	0.014106072	0.112561563	0.114428864	7.757249287	0.054853196	M20267-38378	NA	ark:/87602/m4/M38378
Coryphaenoides_filifer	NA	NA	1	90	985	30.63	1.09	1.88	14.77	0.54	8.94	0.0311	62.3978	0.0019	0.015	30.7298	0.0091	903.478	240.968	902.035	226.268	874.619	240.698	874.259	231.769	890.616	234.771	890.576	233.958	890.738	235.828	NA	NA	bathydemersal	bathydemersal	benthic	marine	126.978	443	233.028	433	0.01478212	0.116324521	0.070376398	7.757249287	0.061274218	M20267-38378	NA	ark:/87602/m4/M38378
Pimelodella_cristata	NA	NA	1	30	1379	29.37	1.66	0	21.55	1.6	21.7	0.0213	95.333	0	0.0156	91.8185	0.0157	1345.48	254.938	1344.43	233.418	1365.43	254.764	1365.08	233.068	1354.75	243.566	1354.75	243.566	1354.75	243.566	NA	NA	demersal	demersal	demersal	freshwater	207.474	1321	299.878	1265	0	0.103847231	0.104585745	6.646615962	0	M33358-61964	NA	ark:/87602/m4/M61964
Pimelodella_cristata	NA	NA	1	40	1379	34.72	1.26	0	20.83	1.27	19.81	0.0252	72.0167	0	0.0151	72.6544	0.0144	1226.85	268.941	1223.57	248.369	1253.5	264.733	1251.98	244.98	1239.35	256.318	1239.35	256.318	1239.35	256.318	NA	NA	demersal	demersal	demersal	freshwater	207.474	1321	299.878	1265	0	0.100406994	0.095488572	6.646615962	0	M33358-61964	NA	ark:/87602/m4/M61964
Pimelodella_cristata	NA	NA	1	50	1379	37.23	1.25	1.52	20.43	1.23	21.87	0.027	71.6426	0.0011	0.0148	70.3793	0.0159	1081.54	285.927	1080.48	265.523	1110.62	284.41	1110.5	262.537	1095.07	274.169	1095.07	273.789	1094.95	275.307	NA	NA	demersal	demersal	demersal	freshwater	207.474	1321	299.878	1265	0.007339405	0.098477473	0.105426845	6.646615962	0.040905186	M33358-61964	NA	ark:/87602/m4/M61964
Pimelodella_cristata	NA	NA	1	60	1379	36.2	1.29	2.11	22.74	1.32	21.69	0.0263	74.06	0.0015	0.0165	75.4012	0.0157	959.507	286.111	960.144	263.384	988.394	287.28	989.35	265.614	974.874	275.519	974.874	274.305	974.793	276.409	NA	NA	demersal	demersal	demersal	freshwater	207.474	1321	299.878	1265	0.010148542	0.109584455	0.104529152	6.646615962	0.05815813	M33358-61964	NA	ark:/87602/m4/M61964
Pimelodella_cristata	NA	NA	1	70	1379	34.86	1.3	0.96	20.45	1.31	21.62	0.0253	74.2281	7.00E-04	0.0148	74.8521	0.0157	810.239	280.428	810.529	259.984	837.643	281.443	838.368	259.839	823.885	270.686	823.821	270.304	823.885	271.259	NA	NA	demersal	demersal	demersal	freshwater	207.474	1321	299.878	1265	0.004613311	0.098547561	0.104187327	6.646615962	0.027457558	M33358-61964	NA	ark:/87602/m4/M61964
Pimelodella_cristata	NA	NA	1	80	1379	33.55	1.26	0.59	19.84	1.28	19.84	0.0243	72.041	4.00E-04	0.0144	73.2473	0.0144	664.839	283.761	664.458	263.927	691.635	283.285	691.54	263.45	678.28	274.233	678.28	273.976	678.28	274.562	NA	NA	demersal	demersal	demersal	freshwater	207.474	1321	299.878	1265	0.00282445	0.095615157	0.095603437	6.646615962	0.017467418	M33358-61964	NA	ark:/87602/m4/M61964
Pimelodella_cristata	NA	NA	1	90	1379	32.78	1.27	0.55	16.81	1.1	18.86	0.0238	72.7102	4.00E-04	0.0122	63.1004	0.0137	524.183	287.942	523.299	271.152	550.595	286.862	550.203	268.01	535.15	279.021	535.15	278.794	535.104	279.339	NA	NA	demersal	demersal	demersal	freshwater	207.474	1321	299.878	1265	0.002636175	0.081037891	0.090884039	6.646615962	0.016686687	M33358-61964	NA	ark:/87602/m4/M61964
Polypterus_senegalus	NA	NA	1	20	1129	29.27	1.5	0	19.09	1.59	21.27	0.0259	86.1241	0	0.0169	91.2313	0.0188	241.737	-52.436	245.48	-71.1516	222	-55.1583	224.723	-76.2559	233.57	-63.6654	233.57	-63.6654	233.57	-63.6654	NA	NA	demersal	demersal	demersal	freshwater	143.975	414	165.287	594	0	0.132566198	0.147752031	7.841639173	0	M16753-31097	NA	ark:/87602/m4/M31097
Polypterus_senegalus	NA	NA	1	30	1129	28.33	1.5	0	21.1	1.63	18.45	0.0251	86.1244	0	0.0187	93.2788	0.0163	354.671	-22.6273	360.285	-42.9618	336.332	-28.7401	339.95	-46.8291	346.687	-36.1005	346.687	-36.1005	346.687	-36.1005	NA	NA	demersal	demersal	demersal	freshwater	143.975	414	165.287	594	0	0.146520116	0.1281283	7.841639173	0	M16753-31097	NA	ark:/87602/m4/M31097
Polypterus_senegalus	NA	NA	1	40	1129	29.44	1.42	0.65	21.2	1.72	20.21	0.0261	81.1097	6.00E-04	0.0188	98.3547	0.0179	458.744	-1.13256	461.846	-22.101	437.668	-4.87693	441.199	-24.7756	448.103	-13.79	448.153	-14.0409	448.153	-13.3885	NA	NA	demersal	demersal	demersal	freshwater	143.975	414	165.287	594	0.004531342	0.147224503	0.140368315	7.841639173	0.022158961	M16753-31097	NA	ark:/87602/m4/M31097
Polypterus_senegalus	NA	NA	1	50	1129	29.39	1.46	1.29	20.11	1.61	20.2	0.026	83.4241	0.0011	0.0178	92.0617	0.0179	569.341	6.20798	569.003	-13.8988	548.214	6.0919	548.098	-14.106	557.897	-4.15434	557.951	-4.69091	557.951	-3.40314	NA	NA	demersal	demersal	demersal	freshwater	143.975	414	165.287	594	0.0089444	0.139674393	0.140289864	7.841639173	0.043812782	M16753-31097	NA	ark:/87602/m4/M31097
Polypterus_senegalus	NA	NA	1	60	1129	29.38	1.49	0.96	19.98	1.43	18.96	0.026	85.1025	8.00E-04	0.0177	81.6991	0.0168	681.134	-2.29834	678.012	-22.0354	659.502	0.266359	656.602	-18.4671	668.992	-9.62909	668.936	-10.1828	669.102	-9.24149	NA	NA	demersal	demersal	demersal	freshwater	143.975	414	165.287	594	0.006638896	0.138791129	0.131665878	7.841639173	0.03253233	M16753-31097	NA	ark:/87602/m4/M31097
Polypterus_senegalus	NA	NA	1	70	1129	29.67	1.38	0	19.54	1.51	18.38	0.0263	79.1541	0	0.0173	86.5226	0.0163	814.517	-30.3751	807.573	-48.6432	793.471	-24.8199	787.275	-42.1265	799.561	-36.7849	799.561	-36.7849	799.561	-36.7849	NA	NA	demersal	demersal	demersal	freshwater	143.975	414	165.287	594	0	0.13574129	0.127677002	7.841639173	0	M16753-31097	NA	ark:/87602/m4/M31097
Polypterus_senegalus	NA	NA	1	80	1129	28.02	1.4	0.92	17.72	1.39	18.47	0.0248	80.3423	8.00E-04	0.0157	79.722	0.0164	921.349	-71.0378	913.98	-87.1562	901.914	-61.7351	894.362	-78.5904	907.796	-75.5373	907.667	-75.9243	907.861	-75.0214	NA	NA	demersal	demersal	demersal	freshwater	143.975	414	165.287	594	0.006414354	0.123097809	0.128284834	7.841639173	0.032954229	M16753-31097	NA	ark:/87602/m4/M31097
Polypterus_senegalus	NA	NA	1	90	1129	25.56	1.33	0	15.92	1.4	16.49	0.0226	76.0236	0	0.0141	80.473	0.0146	1036.38	-138.671	1028.04	-152.227	1020.33	-127.618	1010.94	-141.173	1023.66	-139.922	1023.66	-139.922	1023.66	-139.922	NA	NA	demersal	demersal	demersal	freshwater	143.975	414	165.287	594	0	0.110547337	0.114531672	7.841639173	0	M16753-31097	NA	ark:/87602/m4/M31097
Anodontostoma_chacunda	Dorosoma_cepedianum	Clupeidae	1	20	742	20.36	1.41	0.69	13.97	1.57	13.69	0.0274	80.955	9.00E-04	0.0188	89.8961	0.0184	154.947	-17.6547	162.537	-29.3842	142.355	-25.7619	149.686	-37.319	151.762	-27.7944	151.955	-28.0521	151.537	-27.5045	NA	NA	pelagic	pelagic	pelagic	freshwater	159.114	250	414.72	340	0.00432963	0.087805067	0.086014611	4.663323152	0.033842995	M16707-31020	NA	ark:/87602/m4/M31020
Anodontostoma_chacunda	Dorosoma_cepedianum	Clupeidae	1	30	742	21.14	1.51	0.74	15.07	1.63	14.58	0.0285	86.3275	0.001	0.0203	93.1317	0.0197	229.374	11.4159	232.774	-3.2655	214.692	7.32059	218.556	-6.74268	223.313	1.99934	223.404	1.63438	223.267	2.3643	NA	NA	pelagic	pelagic	pelagic	freshwater	159.114	250	414.72	340	0.004667506	0.094711677	0.091660355	4.663323152	0.035136188	M16707-31020	NA	ark:/87602/m4/M31020
Anodontostoma_chacunda	Dorosoma_cepedianum	Clupeidae	1	40	742	22.75	1.55	0.43	16.37	1.6	15.83	0.0307	88.8691	6.00E-04	0.0221	91.6076	0.0213	296.838	21.2643	298.374	4.97119	280.899	19.462	282.375	3.69761	289.305	12.2543	289.286	12.0312	289.305	12.4588	NA	NA	pelagic	pelagic	pelagic	freshwater	159.114	250	414.72	340	0.002690033	0.102852995	0.099509391	4.663323152	0.018810435	M16707-31020	NA	ark:/87602/m4/M31020
Anodontostoma_chacunda	Dorosoma_cepedianum	Clupeidae	1	50	742	22.97	1.47	1.04	15.27	1.5	15.35	0.031	84.1932	0.0014	0.0206	85.8634	0.0207	384.773	26.5274	385.836	11.292	368.12	24.8975	369.254	9.59126	376.894	18.0751	376.919	17.4797	376.894	18.5217	NA	NA	pelagic	pelagic	pelagic	freshwater	159.114	250	414.72	340	0.006550648	0.095984254	0.096460337	4.663323152	0.045374366	M16707-31020	NA	ark:/87602/m4/M31020
Anodontostoma_chacunda	Dorosoma_cepedianum	Clupeidae	1	60	742	24.41	1.53	1.15	16.69	1.53	16.77	0.0329	87.8706	0.0016	0.0225	87.9458	0.0226	457.445	34.6726	459.43	18.101	440.568	32.6107	441.866	15.8864	449.858	25.2012	449.93	24.592	449.829	25.7378	NA	NA	pelagic	pelagic	pelagic	freshwater	159.114	250	414.72	340	0.007229049	0.104893733	0.105425005	4.663323152	0.047130552	M16707-31020	NA	ark:/87602/m4/M31020
Anodontostoma_chacunda	Dorosoma_cepedianum	Clupeidae	1	70	742	24.28	1.49	0.76	16.72	1.45	15.9	0.0327	85.1257	0.001	0.0225	83.2936	0.0214	530.844	46.206	534.428	29.8769	513.479	42.2233	516.506	26.6111	523.839	35.7075	523.883	35.3605	523.818	36.1197	NA	NA	pelagic	pelagic	pelagic	freshwater	159.114	250	414.72	340	0.004788877	0.105068013	0.099946834	4.663323152	0.031382395	M16707-31020	NA	ark:/87602/m4/M31020
Anodontostoma_chacunda	Dorosoma_cepedianum	Clupeidae	1	80	742	23.79	1.49	0.43	16.77	1.39	14.77	0.0321	85.2613	6.00E-04	0.0226	79.7196	0.0199	602.472	65.225	607.298	49.1656	585.542	59.2917	589.735	45.1309	596.138	54.6558	596.173	54.4451	596.103	54.8665	NA	NA	pelagic	pelagic	pelagic	freshwater	159.114	250	414.72	340	0.002684707	0.105388955	0.092817294	4.663323152	0.017955415	M16707-31020	NA	ark:/87602/m4/M31020
Anodontostoma_chacunda	Dorosoma_cepedianum	Clupeidae	1	90	742	22.92	1.43	0.48	14.72	1.4	15.06	0.0309	81.9723	6.00E-04	0.0198	80.4787	0.0203	672.53	87.0087	677.322	73.0954	656.221	81.7525	660.704	67.3755	666.998	77.0772	667.092	76.826	666.981	77.294	NA	NA	pelagic	pelagic	pelagic	freshwater	159.114	250	414.72	340	0.003022885	0.092483416	0.094647412	4.663323152	0.020985504	M16707-31020	NA	ark:/87602/m4/M31020
Apteronotus_cuchillejo	NA	NA	1	20	1486	27.99	0.76	1.83	12.62	1.14	12.5	0.0188	43.6807	0.0012	0.0085	65.2644	0.0084	354.688	94.0931	354.558	81.4737	328.929	94.4834	329.45	81.9941	338.888	87.4529	338.926	86.5003	338.888	88.3294	NA	NA	benthopelagic	benthopelagic	demersal	freshwater	103.157	479	308.075	409	0.017735051	0.12233847	0.121176093	14.40522698	0.065366514	M28843-55378	NA	ark:/87602/m4/M55378
Apteronotus_cuchillejo	NA	NA	1	30	1486	34.37	1.04	2.93	18.22	1.21	17.95	0.0231	59.7196	0.002	0.0123	69.3957	0.0121	490.705	101.566	490.705	83.3483	462.639	101.895	461.162	84.0048	474.849	92.9283	474.842	91.5631	474.939	94.4907	NA	NA	benthopelagic	benthopelagic	demersal	freshwater	103.157	479	308.075	409	0.028395615	0.176601685	0.174016949	14.40522698	0.085229728	M28843-55378	NA	ark:/87602/m4/M55378
Apteronotus_cuchillejo	NA	NA	1	40	1486	34.41	1.02	3.15	18.45	1.15	18.15	0.0232	58.5574	0.0021	0.0124	66.0082	0.0122	638.953	107.272	641.456	88.9968	609.663	106.771	610.038	88.6213	623.823	97.9513	623.875	96.7139	623.798	99.8589	NA	NA	benthopelagic	benthopelagic	demersal	freshwater	103.157	479	308.075	409	0.030496646	0.178812984	0.175980046	14.40522698	0.091429959	M28843-55378	NA	ark:/87602/m4/M55378
Apteronotus_cuchillejo	NA	NA	1	50	1486	38.14	1.04	2.26	19.32	1.14	19.35	0.0257	59.3298	0.0015	0.013	65.5698	0.013	801.329	119.439	801.975	100.131	769.108	116.046	770.664	96.7543	784.851	107.736	784.885	106.78	784.988	109.034	NA	NA	benthopelagic	benthopelagic	demersal	freshwater	103.157	479	308.075	409	0.021872991	0.187275743	0.187620317	14.40522698	0.059154074	M28843-55378	NA	ark:/87602/m4/M55378
Apteronotus_cuchillejo	NA	NA	1	60	1486	37.79	1.02	2.83	18.67	1.05	18.68	0.0254	58.3118	0.0019	0.0126	60.2902	0.0126	937.356	126.97	938.194	108.317	904.556	125.293	905.499	106.64	921.101	116.287	921.128	114.962	921.066	117.792	NA	NA	benthopelagic	benthopelagic	demersal	freshwater	103.157	479	308.075	409	0.027440494	0.181003852	0.18105239	14.40522698	0.074903061	M28843-55378	NA	ark:/87602/m4/M55378
Apteronotus_cuchillejo	NA	NA	1	70	1486	37.43	0.96	2.11	17.98	1.03	17.72	0.0252	54.9972	0.0014	0.0121	59.1203	0.0119	1111.42	140.708	1113.11	122.806	1078.57	137.127	1080.56	119.524	1095.12	129.692	1095.25	128.739	1095.01	130.835	NA	NA	benthopelagic	benthopelagic	demersal	freshwater	103.157	479	308.075	409	0.020451309	0.174312877	0.171729757	14.40522698	0.056361823	M28843-55378	NA	ark:/87602/m4/M55378
Apteronotus_cuchillejo	NA	NA	1	80	1486	37.65	0.92	1.37	15.98	0.87	16.71	0.0253	52.733	9.00E-04	0.0108	50.0094	0.0112	1252.46	155.453	1254.5	139.601	1218.81	152.244	1220.46	135.613	1237.47	145.633	1237.49	144.921	1237.38	146.29	NA	NA	benthopelagic	benthopelagic	demersal	freshwater	103.157	479	308.075	409	0.013313805	0.154935925	0.162011785	14.40522698	0.036477084	M28843-55378	NA	ark:/87602/m4/M55378
Apteronotus_cuchillejo	NA	NA	1	90	1486	36.36	0.75	0.67	13.24	0.86	15.27	0.0245	42.9171	5.00E-04	0.0089	49.0734	0.0103	1392.59	172.509	1394.76	159.452	1359.42	168.778	1361.5	153.649	1377.06	163.258	1377.17	162.931	1377.02	163.584	NA	NA	benthopelagic	benthopelagic	demersal	freshwater	103.157	479	308.075	409	0.006495019	0.128310174	0.148039535	14.40522698	0.018425368	M28843-55378	NA	ark:/87602/m4/M55378
Hypomesus_pretiosus	NA	NA	1	20	1637	23.95	1.54	5.83	17.48	1.88	18.19	0.0146	88.2164	0.0036	0.0107	107.5986	0.0111	379.952	-76.3209	380.398	-93.7962	364.308	-76.6835	364.795	-94.8661	371.16	-84.8871	371.16	-87.5707	371.16	-81.7454	NA	NA	demersal	benthopelagic	demersal	marine	163.344	788.5	301.824	638.5	0.035662773	0.107019483	0.111354691	10.0217945	0.24321556	M44005-79871	NA	ark:/87602/m4/M79871
Hypomesus_pretiosus	NA	NA	1	30	1637	24.44	1.48	3.58	18.6	1.78	16.07	0.0149	84.767	0.0022	0.0114	102.015	0.0098	542.577	-79.1365	543.479	-97.7123	525.985	-81.7515	526.796	-97.8024	532.883	-89.3652	532.951	-91.0332	532.803	-87.4606	NA	NA	demersal	benthopelagic	demersal	marine	163.344	788.5	301.824	638.5	0.021890392	0.113855952	0.098389751	10.0217945	0.146286364	M44005-79871	NA	ark:/87602/m4/M79871
Hypomesus_pretiosus	NA	NA	1	40	1637	27.15	1.56	7.95	18.44	1.69	21.04	0.0166	89.3107	0.0049	0.0113	96.8346	0.0129	717.821	-97.0767	721.532	-115.144	699.265	-99.9088	703.953	-120.418	710.915	-109.325	711.76	-112.583	710.231	-104.779	NA	NA	demersal	benthopelagic	demersal	marine	163.344	788.5	301.824	638.5	0.048684826	0.112918015	0.128796716	10.0217945	0.292902109	M44005-79871	NA	ark:/87602/m4/M79871
Hypomesus_pretiosus	NA	NA	1	50	1637	27.39	1.47	5.15	20.97	1.87	18.85	0.0167	83.9766	0.0031	0.0128	107.3322	0.0115	879.094	-83.6302	873.285	-103.778	861.047	-79.6747	855.609	-97.7215	864.844	-91.071	864.557	-93.5975	865.189	-88.4871	NA	NA	demersal	benthopelagic	demersal	marine	163.344	788.5	301.824	638.5	0.031524459	0.128370237	0.115390288	10.0217945	0.188013209	M44005-79871	NA	ark:/87602/m4/M79871
Hypomesus_pretiosus	NA	NA	1	60	1637	30.68	1.53	9.16	20.48	1.6	22.24	0.0187	87.6854	0.0056	0.0125	91.4305	0.0136	1054.16	-76.9878	1056.08	-97.3746	1033.03	-78.3682	1034.52	-100.56	1044.61	-88.9604	1044.72	-93.0969	1044.23	-83.9531	NA	NA	demersal	benthopelagic	demersal	marine	163.344	788.5	301.824	638.5	0.056059113	0.125361273	0.136165176	10.0217945	0.29844708	M44005-79871	NA	ark:/87602/m4/M79871
Hypomesus_pretiosus	NA	NA	1	70	1637	31.23	1.48	8.96	21.24	1.59	21.97	0.0191	84.8488	0.0055	0.013	90.9788	0.0134	1201.58	-93.1337	1200.37	-114.336	1179.47	-91.4255	1177.76	-113.331	1189.36	-103.467	1189.32	-107.726	1189.46	-98.7707	NA	NA	demersal	benthopelagic	demersal	marine	163.344	788.5	301.824	638.5	0.054831486	0.130012727	0.134514535	10.0217945	0.286786628	M44005-79871	NA	ark:/87602/m4/M79871
Hypomesus_pretiosus	NA	NA	1	80	1637	30.54	1.39	8.48	18.53	1.48	21.51	0.0187	79.921	0.0052	0.0113	84.5935	0.0131	1373.24	-92.3541	1371.92	-110.84	1350.9	-89.0699	1348.65	-110.465	1361.57	-100.564	1361.67	-104.82	1361.99	-96.3499	NA	NA	demersal	benthopelagic	demersal	marine	163.344	788.5	301.824	638.5	0.051891362	0.113459741	0.131704161	10.0217945	0.277545123	M44005-79871	NA	ark:/87602/m4/M79871
Hypomesus_pretiosus	NA	NA	1	90	1637	28.26	1.59	6.72	19.82	1.59	20.36	0.0173	91.1346	0.0041	0.0121	91.1828	0.0124	1537.81	-96.9033	1537.12	-116.716	1518.58	-95.7263	1517.01	-116.03	1527.76	-106.307	1528.23	-109.496	1527.78	-102.791	NA	NA	demersal	benthopelagic	demersal	marine	163.344	788.5	301.824	638.5	0.041140683	0.121367858	0.124671309	10.0217945	0.237818263	M44005-79871	NA	ark:/87602/m4/M79871
Nannaethiops_unitaeniatus	Neolebias_ansorgii	Distichodontidae	1	30	1144	34.74	1.4	0	20.86	1.27	22.99	0.0304	80.299	0	0.0182	72.847	0.0201	1510.44	158.694	1507.44	138.055	1538	157.518	1535.52	134.659	1521.28	147.852	1521.28	147.852	1521.28	147.852	NA	NA	pelagic	pelagic	pelagic	freshwater	162.998	1508.789	382.904	1328.789	0	0.127951841	0.141063912	7.018491024	0	M31455-59980	NA	ark:/87602/m4/M59980
Nannaethiops_unitaeniatus	Neolebias_ansorgii	Distichodontidae	1	40	1144	35.99	1.17	1.68	20.75	1.18	19.32	0.0315	66.8416	0.0015	0.0181	67.7807	0.0169	1390.28	165.637	1389.1	144.921	1420.23	163.625	1419.28	144.329	1405.38	154.282	1405.42	153.535	1405.42	155.217	NA	NA	pelagic	pelagic	pelagic	freshwater	162.998	1508.789	382.904	1328.789	0.010319145	0.127299597	0.118525206	7.018491024	0.046739701	M31455-59980	NA	ark:/87602/m4/M59980
Nannaethiops_unitaeniatus	Neolebias_ansorgii	Distichodontidae	1	50	1144	34.76	1.07	1.33	19.16	1.31	20.31	0.0304	61.4471	0.0012	0.0167	75.0899	0.0178	1296.9	166.069	1296.58	146.91	1326.26	167.11	1325.84	146.806	1312.86	156.348	1312.86	155.724	1312.81	157.057	NA	NA	pelagic	pelagic	pelagic	freshwater	162.998	1508.789	382.904	1328.789	0.008183765	0.117557714	0.124592593	7.018491024	0.038370418	M31455-59980	NA	ark:/87602/m4/M59980
Nannaethiops_unitaeniatus	Neolebias_ansorgii	Distichodontidae	1	60	1144	37.12	0.97	1.26	17.49	1.08	18.9	0.0324	55.4901	0.0011	0.0153	62.0046	0.0165	1164.59	163.83	1164.6	146.339	1196.54	165.221	1197.33	146.339	1181.22	155.23	1181.22	154.653	1181.28	155.911	NA	NA	pelagic	pelagic	pelagic	freshwater	162.998	1508.789	382.904	1328.789	0.007726659	0.107308083	0.115943258	7.018491024	0.033929247	M31455-59980	NA	ark:/87602/m4/M59980
Nannaethiops_unitaeniatus	Neolebias_ansorgii	Distichodontidae	1	70	1144	37.57	1.05	1.36	19.34	1.14	19.63	0.0328	60.2961	0.0012	0.0169	65.0694	0.0172	1062.55	163.672	1062.68	144.333	1094.38	164.21	1094.91	144.586	1079.26	154.331	1079.26	153.779	1079.26	155.138	NA	NA	pelagic	pelagic	pelagic	freshwater	162.998	1508.789	382.904	1328.789	0.008337526	0.118648308	0.120438016	7.018491024	0.036173246	M31455-59980	NA	ark:/87602/m4/M59980
Nannaethiops_unitaeniatus	Neolebias_ansorgii	Distichodontidae	1	80	1144	36.08	1.24	0.96	20.62	1.18	20.38	0.0315	71.1127	8.00E-04	0.018	67.5097	0.0178	934.7	161.398	935.332	140.784	964.554	161.872	964.791	141.495	949.427	151.751	949.385	151.292	949.385	152.252	NA	NA	pelagic	pelagic	pelagic	freshwater	162.998	1508.789	382.904	1328.789	0.005889643	0.126527233	0.125022259	7.018491024	0.026609263	M31455-59980	NA	ark:/87602/m4/M59980
Nannaethiops_unitaeniatus	Neolebias_ansorgii	Distichodontidae	1	90	1144	37.78	1.37	0	23.36	1.34	23.69	0.033	78.5526	0	0.0204	76.5354	0.0207	811.708	157.637	812.614	134.296	841.054	158.543	841.847	134.863	826.438	146.306	826.438	146.42	826.438	146.42	NA	NA	pelagic	pelagic	pelagic	freshwater	162.998	1508.789	382.904	1328.789	0	0.143305911	0.145359295	7.018491024	0	M31455-59980	NA	ark:/87602/m4/M59980
Risor_ruber	NA	NA	1	30	708	22.75	1.39	1.3	16.07	1.52	14.56	0.0321	79.7295	0.0018	0.0227	87.2334	0.0206	248.743	-252.542	249.662	-268.584	231.531	-253.795	232.366	-268.333	239.587	-260.863	239.587	-261.475	239.538	-260.178	NA	NA	benthic	reef associated	benthic	marine	104.493	175	144.785	345	0.01242117	0.153773955	0.139358231	6.775573483	0.057051698	M20275-38393	NA	ark:/87602/m4/M38393
Risor_ruber	NA	NA	1	40	708	28.56	0.95	1.99	14.69	1.2	14.84	0.0403	54.1968	0.0028	0.0207	68.6696	0.021	319.744	-254.776	320.21	-269.457	294.81	-253.999	294.888	-268.835	305.63	-262.523	305.66	-263.461	305.63	-261.467	NA	NA	benthic	reef associated	benthic	marine	104.493	175	144.785	345	0.019084778	0.14056821	0.141982765	6.775573483	0.069834279	M20275-38393	NA	ark:/87602/m4/M38393
Risor_ruber	NA	NA	1	50	708	28.68	0.96	3.71	13.78	0.9	11.23	0.0405	54.9121	0.0052	0.0195	51.4306	0.0159	386.636	-234.849	389.517	-248.324	363.033	-243.213	365.449	-254.178	375.368	-245.298	376.004	-246.849	374.771	-243.349	NA	NA	benthic	reef associated	benthic	marine	104.493	175	144.785	345	0.035512752	0.131870482	0.1074523	6.775573483	0.129390915	M20275-38393	NA	ark:/87602/m4/M38393
Risor_ruber	NA	NA	1	60	708	26.5	0.92	0	12.23	1.26	14.15	0.0374	52.6236	0	0.0173	72.3713	0.02	459.17	-226.548	458.257	-238.74	436.808	-226.418	436.677	-240.566	446.391	-232.938	446.391	-232.938	446.391	-232.938	NA	NA	benthic	reef associated	benthic	marine	104.493	175	144.785	345	0	0.117004367	0.135402433	6.775573483	0	M20275-38393	NA	ark:/87602/m4/M38393
Risor_ruber	NA	NA	1	70	708	24.62	0.57	4.01	6.76	0.81	9.71	0.0348	32.5036	0.0057	0.0095	46.1684	0.0137	541.107	-263.129	539.329	-269.649	519.533	-255.899	516.569	-265.145	529.134	-263.011	528.66	-265.026	529.964	-261.233	NA	NA	benthic	reef associated	benthic	marine	104.493	175	144.785	345	0.038384325	0.064674982	0.092919815	6.775573483	0.162907519	M20275-38393	NA	ark:/87602/m4/M38393
Risor_ruber	NA	NA	1	80	708	22.45	0.93	1.46	11.01	1.22	12.05	0.0317	53.3971	0.0021	0.0156	69.924	0.017	605.232	-272.637	608.656	-283.106	587.784	-274.546	587.652	-286.596	596.197	-279.271	596.345	-279.909	596.148	-278.461	NA	NA	benthic	reef associated	benthic	marine	104.493	175	144.785	345	0.013985046	0.105410941	0.115325648	6.775573483	0.06509904	M20275-38393	NA	ark:/87602/m4/M38393
Risor_ruber	NA	NA	1	90	708	21.14	1.24	1.88	11.53	1.07	11.81	0.0299	71.1907	0.0027	0.0163	61.5389	0.0167	669.503	-270.181	673.852	-280.856	652.503	-277.139	657.722	-287.735	664.315	-278.775	664.87	-279.435	663.707	-277.956	NA	NA	benthic	reef associated	benthic	marine	104.493	175	144.785	345	0.018005909	0.110312654	0.113036946	6.775573483	0.088997974	M20275-38393	NA	ark:/87602/m4/M38393
Remora_remora	NA	NA	1	30	1548	44.02	0.85	1.24	18.69	0.75	15.9	0.0284	48.463	8.00E-04	0.0121	43.0166	0.0103	481.642	118.793	478.181	100.423	441.573	126.248	438.378	110.673	459.771	114.58	459.691	113.956	459.872	115.183	NA	NA	benthic	reef associated	benthic	marine	226.445	656	217.685	656	0.005477172	0.082550694	0.070212761	6.836097066	0.028175714	M43514-78693	NA	ark:/87602/m4/M78693
Remora_remora	NA	NA	1	40	1548	48.48	0.95	2.3	23.02	0.85	19.56	0.0313	54.6796	0.0015	0.0149	48.9358	0.0126	653.677	94.9019	651.216	72.015	610.733	98.9624	607.657	79.644	630.571	87.4038	630.526	86.2701	630.775	88.5602	NA	NA	benthic	reef associated	benthic	marine	226.445	656	217.685	656	0.010172876	0.10165309	0.086386352	6.836097066	0.047513068	M43514-78693	NA	ark:/87602/m4/M78693
Remora_remora	NA	NA	1	50	1548	49.6	0.94	2.86	22.82	1.01	23.52	0.032	53.6989	0.0019	0.0147	57.6151	0.0152	792.443	76.5978	789.274	54.0013	749.041	83.2114	745.734	59.926	768.559	68.5629	768.468	67.1913	768.879	70.0258	NA	NA	benthic	reef associated	benthic	marine	226.445	656	217.685	656	0.012648291	0.10076457	0.103862122	6.836097066	0.057750444	M43514-78693	NA	ark:/87602/m4/M78693
Remora_remora	NA	NA	1	60	1548	50.05	0.93	2.77	22.29	0.98	23.52	0.0323	53.0537	0.0018	0.0144	56.1309	0.0152	931.757	54.5647	929.474	32.3949	888.069	60.1071	884.972	36.7963	908.425	45.9168	908.379	44.5772	908.573	47.3393	NA	NA	benthic	reef associated	benthic	marine	226.445	656	217.685	656	0.012227713	0.098421424	0.103846978	6.836097066	0.055327741	M43514-78693	NA	ark:/87602/m4/M78693
Remora_remora	NA	NA	1	70	1548	49.34	0.93	2.84	21.81	0.93	23.1	0.0319	53.3226	0.0018	0.0141	53.5339	0.0149	1115.75	55.2891	1119.02	33.7288	1071.62	51.2208	1074.45	28.2908	1095.81	42.1407	1095.86	40.7635	1095.81	43.6018	NA	NA	benthic	reef associated	benthic	marine	226.445	656	217.685	656	0.012536114	0.096300942	0.102029093	6.836097066	0.057532338	M43514-78693	NA	ark:/87602/m4/M78693
Remora_remora	NA	NA	1	80	1548	52.91	0.75	1.11	19.66	0.88	22.69	0.0342	43.1141	7.00E-04	0.0127	50.5157	0.0147	1258.43	90.4716	1265.36	72.0745	1211.87	76.603	1219.09	55.0926	1238.28	73.488	1238.38	72.9683	1238.11	74.0425	NA	NA	benthic	reef associated	benthic	marine	226.445	656	217.685	656	0.00489131	0.086815997	0.100199921	6.836097066	0.020934493	M43514-78693	NA	ark:/87602/m4/M78693
Remora_remora	NA	NA	1	90	1548	55.96	0.77	1.62	20.8	0.76	21.69	0.0362	44.3141	0.001	0.0134	43.7404	0.014	1404.12	158.175	1413.71	139.713	1356.54	135.275	1367.02	116.28	1386.19	137.279	1386.31	136.412	1386.03	138.005	NA	NA	benthic	reef associated	benthic	marine	226.445	656	217.685	656	0.007142664	0.091872955	0.095803611	6.836097066	0.028902787	M43514-78693	NA	ark:/87602/m4/M78693
Parophrys_vetulus	NA	NA	1	30	1003	24.14	1.57	2.99	16.61	1.63	17.71	0.0241	89.8044	0.003	0.0166	93.3228	0.0177	312.869	-74.4549	313.717	-91.0386	296.053	-75.2263	297.288	-92.8899	304.969	-83.0901	305.113	-84.4476	304.796	-81.4727	NA	NA	benthic	demersal	benthic	marine	87.4095	293	408.983	453	0.034226735	0.189972107	0.20257205	11.47472529	0.123946028	M16733-31075	NA	ark:/87602/m4/M31075
Parophrys_vetulus	NA	NA	1	40	1003	22.77	1.53	3.49	15.66	1.49	16	0.0227	87.8268	0.0035	0.0156	85.5597	0.016	421.512	-74.8883	421.253	-90.5431	404.473	-74.3694	404.819	-90.3701	413.285	-81.9856	413.313	-83.648	413.313	-80.1569	NA	NA	benthic	demersal	benthic	marine	87.4095	293	408.983	453	0.039939595	0.179121747	0.183097267	11.47472529	0.15333946	M16733-31075	NA	ark:/87602/m4/M31075
Parophrys_vetulus	NA	NA	1	50	1003	23.49	1.65	2.66	17.76	1.72	17.29	0.0234	94.593	0.0027	0.0177	98.6408	0.0172	522.56	-81.5285	520.476	-99.1673	506.605	-80.2456	505.323	-97.4836	513.363	-89.5289	513.302	-90.8728	513.455	-88.2156	NA	NA	benthic	demersal	benthic	marine	87.4095	293	408.983	453	0.030449793	0.203198556	0.197754315	11.47472529	0.113318183	M16733-31075	NA	ark:/87602/m4/M31075
Parophrys_vetulus	NA	NA	1	60	1003	23.53	1.61	2.96	16.82	1.58	16.66	0.0235	92.4455	0.003	0.0168	90.4717	0.0166	623.56	-94.5425	620.509	-111.085	607.5	-91.8925	604.448	-108.274	614.018	-101.975	613.834	-103.376	614.256	-100.443	NA	NA	benthic	demersal	benthic	marine	87.4095	293	408.983	453	0.033900242	0.192444772	0.190635805	11.47472529	0.125914596	M16733-31075	NA	ark:/87602/m4/M31075
Parophrys_vetulus	NA	NA	1	70	1003	22.06	1.57	3.19	15.53	1.45	15.17	0.022	89.9937	0.0032	0.0155	83.3555	0.0151	708.563	-112.009	705.462	-127.224	692.475	-108.616	689.762	-123.541	699.453	-117.843	699.14	-119.281	699.922	-116.187	NA	NA	benthic	demersal	benthic	marine	87.4095	293	408.983	453	0.036509698	0.177644252	0.173546063	11.47472529	0.144690907	M16733-31075	NA	ark:/87602/m4/M31075
Parophrys_vetulus	NA	NA	1	80	1003	23.85	1.52	2.59	15.26	1.32	15.18	0.0238	87.2085	0.0026	0.0152	75.8051	0.0151	816.583	-137.043	812.683	-151.794	799.288	-133.312	795.389	-147.979	806.958	-142.127	806.758	-143.329	807.216	-140.781	NA	NA	benthic	demersal	benthic	marine	87.4095	293	408.983	453	0.029617321	0.174555975	0.173624138	11.47472529	0.108550442	M16733-31075	NA	ark:/87602/m4/M31075
Parophrys_vetulus	NA	NA	1	90	1003	24.77	1.4	1.75	14.84	1.3	15.71	0.0247	80.0775	0.0017	0.0148	74.5101	0.0157	913.786	-162.719	909.547	-176.939	895.327	-157.332	890.999	-172.435	903.185	-167.374	903.042	-168.192	903.369	-166.474	NA	NA	benthic	demersal	benthic	marine	87.4095	293	408.983	453	0.020007474	0.169757063	0.179738977	11.47472529	0.070597811	M16733-31075	NA	ark:/87602/m4/M31075
Symphysodon_discus	NA	NA	1	30	600	17.32	1.43	0	12.53	1.86	11.25	0.0289	81.9394	0	0.0209	106.5194	0.0188	217.923	396.206	213.577	384.458	206.979	398.46	202.633	388.079	208.669	391.62	208.669	391.62	208.669	391.62	NA	NA	benthopelagic	benthopelagic	demersal	freshwater	113.73	212	523.054	352	0	0.110138939	0.098953803	5.275652862	0	M43608-78963	NA	ark:/87602/m4/M78963
Symphysodon_discus	NA	NA	1	40	600	22.68	1.28	0.95	15.84	1.7	13.4	0.0378	73.5323	0.0016	0.0264	97.4312	0.0223	277.982	375.376	272.591	360.486	261.637	378.799	257.273	366.134	265.186	371.129	265.113	370.687	265.285	371.62	NA	NA	benthopelagic	benthopelagic	demersal	freshwater	113.73	212	523.054	352	0.008341878	0.139240978	0.117785743	5.275652862	0.041835042	M43608-78963	NA	ark:/87602/m4/M78963
Symphysodon_discus	NA	NA	1	50	600	21.53	1.37	1.28	15.21	1.62	14.64	0.0359	78.3432	0.0021	0.0253	92.5967	0.0244	346.277	353.872	343.079	339.006	331.065	358.194	327.089	344.106	335.616	348.663	335.419	348.006	335.715	349.254	NA	NA	benthopelagic	benthopelagic	demersal	freshwater	113.73	212	523.054	352	0.011277783	0.133703417	0.12871113	5.275652862	0.059572877	M43608-78963	NA	ark:/87602/m4/M78963
Symphysodon_discus	NA	NA	1	60	600	20.79	1.31	1.48	13.45	1.86	16.61	0.0346	75.2061	0.0025	0.0224	106.5357	0.0277	397.189	337.936	394.032	324.857	383.84	343.799	378.969	327.924	387.119	333.443	386.916	332.732	387.322	334.154	NA	NA	benthopelagic	benthopelagic	demersal	freshwater	113.73	212	523.054	352	0.013002936	0.118303204	0.146007993	5.275652862	0.071132779	M43608-78963	NA	ark:/87602/m4/M78963
Symphysodon_discus	NA	NA	1	70	600	20.24	1.39	1.01	14.53	1.74	14.58	0.0337	79.8202	0.0017	0.0242	99.411	0.0243	461.357	322.205	458.538	307.947	447.099	325.991	444.038	311.733	451.522	317.188	451.449	316.674	451.632	317.665	NA	NA	benthopelagic	benthopelagic	demersal	freshwater	113.73	212	523.054	352	0.008860942	0.127793949	0.128223656	5.275652862	0.049793123	M43608-78963	NA	ark:/87602/m4/M78963
Symphysodon_discus	NA	NA	1	80	600	20.43	1.45	2.45	14.25	1.67	14.43	0.034	82.8651	0.0041	0.0237	95.773	0.0241	522.412	309.866	520.318	295.772	508.077	312.202	505.822	297.947	513.365	303.892	513.134	302.737	513.481	305.162	NA	NA	benthopelagic	benthopelagic	demersal	freshwater	113.73	212	523.054	352	0.021539618	0.125285393	0.126899299	5.275652862	0.119920577	M43608-78963	NA	ark:/87602/m4/M78963
Symphysodon_discus	NA	NA	1	90	600	18.24	1.59	1.58	13.05	1.68	13.38	0.0304	91.3359	0.0026	0.0217	96.2402	0.0223	583.738	298.414	581.679	285.528	571.716	300.473	569.258	287.322	576.415	292.983	576.36	292.24	576.553	293.808	NA	NA	benthopelagic	benthopelagic	demersal	freshwater	113.73	212	523.054	352	0.013891086	0.114740725	0.117635941	5.275652862	0.086612978	M43608-78963	NA	ark:/87602/m4/M78963
Cheilopogon_melanurus	NA	NA	1	30	1300	29.85	1.08	0.2	15.8	1.14	15.37	0.023	61.6927	2.00E-04	0.0122	65.3353	0.0118	1415.85	-278.651	1415.76	-294.452	1440.9	-279.262	1441.07	-294.627	1429.03	-286.307	1429.05	-286.411	1429.03	-286.217	NA	NA	pelagic	pelagic	pelagic	marine	125.484	1151	211.999	1201	0.001554208	0.125922479	0.122453384	10.35988652	0.006532661	M44743-81229	NA	ark:/87602/m4/M81229
Cheilopogon_melanurus	NA	NA	1	40	1300	29.47	1.11	0.14	15.78	1.14	15.83	0.0227	63.6477	1.00E-04	0.0121	65.4768	0.0122	1306.99	-273.678	1305.9	-289.419	1332.18	-275.632	1330.55	-291.373	1319.08	-282.911	1319.07	-282.981	1319.11	-282.842	NA	NA	pelagic	pelagic	pelagic	marine	125.484	1151	211.999	1201	0.001152664	0.125742676	0.126113044	10.35988652	0.004908906	M44743-81229	NA	ark:/87602/m4/M81229
Cheilopogon_melanurus	NA	NA	1	50	1300	30.35	1.19	0.17	16.89	1.15	16.22	0.0233	68.1675	1.00E-04	0.013	65.853	0.0125	1171.58	-258.271	1170.51	-275.125	1196.33	-260.738	1195.51	-276.934	1183.51	-267.282	1183.51	-267.356	1183.55	-267.195	NA	NA	pelagic	pelagic	pelagic	marine	125.484	1151	211.999	1201	0.001322037	0.134582346	0.129233567	10.35988652	0.005466552	M44743-81229	NA	ark:/87602/m4/M81229
Cheilopogon_melanurus	NA	NA	1	60	1300	29.27	1.23	0.23	16.42	1.18	16.67	0.0225	70.4607	2.00E-04	0.0126	67.8942	0.0128	1038.84	-249.195	1038.1	-265.596	1063.13	-250.908	1061.67	-267.517	1050.08	-257.959	1050.08	-258.049	1050.03	-257.827	NA	NA	pelagic	pelagic	pelagic	marine	125.484	1151	211.999	1201	0.001813466	0.130834892	0.1328699	10.35988652	0.007773768	M44743-81229	NA	ark:/87602/m4/M81229
Cheilopogon_melanurus	NA	NA	1	70	1300	28.33	1.21	0.42	16.1	1.21	15.83	0.0218	69.4453	3.00E-04	0.0124	69.3322	0.0122	912.159	-239.42	911.171	-255.485	934.897	-241.15	934.403	-256.968	923.217	-248.607	923.236	-248.797	923.236	-248.379	NA	NA	pelagic	pelagic	pelagic	marine	125.484	1151	211.999	1201	0.003331102	0.128266173	0.126117369	10.35988652	0.0147534	M44743-81229	NA	ark:/87602/m4/M81229
Cheilopogon_melanurus	NA	NA	1	80	1300	28.12	1.5	0	16.68	1.28	17.95	0.0216	85.6817	0	0.0128	73.4596	0.0138	772.51	-229.056	771.677	-245.712	793.538	-231.138	792.289	-249.044	781.046	-238.217	781.046	-238.217	781.046	-238.217	NA	NA	pelagic	pelagic	pelagic	marine	125.484	1151	211.999	1201	0	0.132899947	0.143042204	10.35988652	0	M44743-81229	NA	ark:/87602/m4/M81229
Cheilopogon_melanurus	NA	NA	1	90	1300	28.53	1.41	0	18.49	1.32	17.51	0.0219	80.6032	0	0.0142	75.4044	0.0135	661.813	-214.006	659.532	-232.359	684.002	-217.428	681.41	-234.744	671.456	-224.79	671.56	-224.79	671.56	-224.79	NA	NA	pelagic	pelagic	pelagic	marine	125.484	1151	211.999	1201	0	0.147382963	0.139531105	10.35988652	0	M44743-81229	NA	ark:/87602/m4/M81229
Mugil_cephalus	NA	NA	1	30	1822	63.21	0.86	0.69	26.21	0.88	27.12	0.0347	49.1215	4.00E-04	0.0144	50.6137	0.0149	611.713	188.484	614.185	162.393	554.312	182.717	557.608	155.802	584.504	171.893	584.504	171.48	584.413	172.168	NA	NA	benthopelagic	benthopelagic	pelagic	marine	309.521	670	511.812	910	0.002242149	0.084672263	0.087606535	5.88651497	0.010979205	M40506-73118	NA	ark:/87602/m4/M73118
Mugil_cephalus	NA	NA	1	40	1822	67.36	0.87	0.86	29.89	0.92	28.61	0.037	50.1062	5.00E-04	0.0164	52.8547	0.0157	798.308	212.679	801.485	182.963	737.942	205.203	741.306	176.796	768.022	195.568	768.067	195.16	768.022	196.021	NA	NA	benthopelagic	benthopelagic	pelagic	marine	309.521	670	511.812	910	0.002785514	0.096553537	0.092418581	5.88651497	0.012800291	M40506-73118	NA	ark:/87602/m4/M73118
Mugil_cephalus	NA	NA	1	50	1822	68.38	0.89	1.2	31.37	0.97	29.83	0.0375	51.0429	7.00E-04	0.0172	55.514	0.0164	927.408	225.278	930.027	194.02	866.291	218.991	869.259	189.306	895.975	206.994	896.01	206.431	896.01	207.627	NA	NA	benthopelagic	benthopelagic	pelagic	marine	309.521	670	511.812	910	0.003864035	0.10134216	0.096384433	5.88651497	0.017491492	M40506-73118	NA	ark:/87602/m4/M73118
Mugil_cephalus	NA	NA	1	60	1822	72.13	0.89	0.84	32.38	1	32.94	0.0396	50.8679	5.00E-04	0.0178	57.4642	0.0181	1129.29	227.583	1128.35	195.215	1065.12	229.089	1064.37	196.156	1094.78	211.868	1094.72	211.483	1094.86	212.307	NA	NA	benthopelagic	benthopelagic	pelagic	marine	309.521	670	511.812	910	0.002700329	0.104618576	0.106427477	5.88651497	0.011588059	M40506-73118	NA	ark:/87602/m4/M73118
Mugil_cephalus	NA	NA	1	70	1822	68.3	1	1.51	32.71	1.03	33.05	0.0375	57.3989	8.00E-04	0.018	58.742	0.0181	1319.71	219.255	1317.88	186.596	1260.23	221.08	1258.95	188.056	1288.94	203.824	1288.98	203.062	1289.01	204.576	NA	NA	benthopelagic	benthopelagic	pelagic	marine	309.521	670	511.812	910	0.004892389	0.105680166	0.106774005	5.88651497	0.022170632	M40506-73118	NA	ark:/87602/m4/M73118
Mugil_cephalus	NA	NA	1	80	1822	64.42	1.07	1.31	32.32	1.08	33.09	0.0354	61.2156	7.00E-04	0.0177	61.877	0.0182	1496.36	214.675	1496.17	182.351	1441.73	214.864	1440.97	181.783	1468.95	198.125	1468.89	197.354	1469.01	198.658	NA	NA	benthopelagic	benthopelagic	pelagic	marine	309.521	670	511.812	910	0.004230762	0.104434137	0.106906248	5.88651497	0.020327692	M40506-73118	NA	ark:/87602/m4/M73118
Mugil_cephalus	NA	NA	1	90	1822	62.19	1.03	0.94	29.81	1.09	32.56	0.0341	58.7318	5.00E-04	0.0164	62.3396	0.0179	1668.99	224.634	1671.4	194.921	1615.6	220.703	1618.54	188.277	1643.79	207.664	1643.91	207.196	1643.83	208.132	NA	NA	benthopelagic	benthopelagic	pelagic	marine	309.521	670	511.812	910	0.003035053	0.096311967	0.1051916	5.88651497	0.015106623	M40506-73118	NA	ark:/87602/m4/M73118
Equetus_lanceolatus	Pareques_acuminatus	Sciaenidae	1	30	1993	45.54	1.46	0.6	33.16	1.66	32.72	0.0228	83.625	3.00E-04	0.0166	94.8811	0.0164	1790.91	-189.128	1793.35	-222.202	1823.76	-184.467	1826.89	-217.037	1810.49	-203.134	1810.45	-203.415	1810.49	-202.813	NA	NA	reef associated	reef associated	demersal	marine	295.575	1806	700.225	1836	0.002041199	0.112201242	0.11069966	6.742789478	0.013249635	M43529-78710	NA	ark:/87602/m4/M78710
Equetus_lanceolatus	Pareques_acuminatus	Sciaenidae	1	40	1993	68.14	0.7	1.85	26.83	1.13	31.1	0.0342	39.9504	9.00E-04	0.0135	65.004	0.0156	1584.16	-207.895	1587.17	-234.552	1645.81	-202.1	1647.44	-233.161	1622.43	-220.653	1622.22	-221.474	1622.29	-219.627	NA	NA	reef associated	reef associated	demersal	marine	295.575	1806	700.225	1836	0.006253323	0.090760045	0.105231294	6.742789478	0.027126384	M43529-78710	NA	ark:/87602/m4/M78710
Equetus_lanceolatus	Pareques_acuminatus	Sciaenidae	1	50	1993	71.48	0.44	1.6	17.22	0.73	24.14	0.0359	25.3793	8.00E-04	0.0086	42.0068	0.0121	1426.47	-212.917	1427.76	-230.088	1357.02	-211.123	1358.56	-235.213	1389.09	-220.329	1389.27	-221.174	1389.18	-219.579	NA	NA	reef associated	reef associated	demersal	marine	295.575	1806	700.225	1836	0.005404845	0.058257256	0.081668523	6.742789478	0.022350546	M43529-78710	NA	ark:/87602/m4/M78710
Equetus_lanceolatus	Pareques_acuminatus	Sciaenidae	1	60	1993	82.19	0.74	3.91	27.21	0.68	28.55	0.0412	42.6391	0.002	0.0137	38.8295	0.0143	1153.96	-200.169	1162.17	-226.113	1232.44	-198.655	1231.58	-227.194	1191.56	-213.861	1191.63	-215.483	1191.41	-211.576	NA	NA	reef associated	reef associated	demersal	marine	295.575	1806	700.225	1836	0.013239243	0.092064762	0.096598003	6.742789478	0.047611432	M43529-78710	NA	ark:/87602/m4/M78710
Equetus_lanceolatus	Pareques_acuminatus	Sciaenidae	1	70	1993	82.21	0.71	0	26.52	0.74	30.89	0.0412	40.4433	0	0.0133	42.5442	0.0155	937.096	-180.009	937.679	-206.52	1013.13	-181.757	1012.55	-212.638	973.221	-195.45	973.221	-195.45	973.221	-195.45	NA	NA	reef associated	reef associated	demersal	marine	295.575	1806	700.225	1836	0	0.089714656	0.104496139	6.742789478	0	M43529-78710	NA	ark:/87602/m4/M78710
Equetus_lanceolatus	Pareques_acuminatus	Sciaenidae	1	80	1993	82.64	0.7	0	28.46	0.74	30.27	0.0415	40.0347	0	0.0143	42.1994	0.0152	778.111	-161.247	773.543	-189.341	855.084	-167.414	852.343	-197.563	814.656	-178.834	814.656	-178.834	814.656	-178.834	NA	NA	reef associated	reef associated	demersal	marine	295.575	1806	700.225	1836	0	0.096296875	0.102421865	6.742789478	0	M43529-78710	NA	ark:/87602/m4/M78710
Equetus_lanceolatus	Pareques_acuminatus	Sciaenidae	1	90	1993	82.47	0.75	1.1	29.52	0.71	29.02	0.0414	42.7697	6.00E-04	0.0148	40.5963	0.0146	614.698	-143.067	611.949	-172.459	690.821	-149.622	689.129	-178.591	650.861	-161.18	650.861	-161.722	650.904	-160.62	NA	NA	reef associated	reef associated	demersal	marine	295.575	1806	700.225	1836	0.003731163	0.099874061	0.098175998	6.742789478	0.013371987	M43529-78710	NA	ark:/87602/m4/M78710
Novumbra_hubbsi	NA	NA	1	30	1806	46.03	1.26	5.72	28.8	1.39	26.66	0.0255	71.9391	0.0032	0.0159	79.3689	0.0148	641.423	124.083	643.094	95.3271	606.209	120.529	606.694	93.8765	622.498	107.91	622.541	105.162	622.41	110.876	NA	NA	demersal	demersal	demersal	freshwater	297.358	649	394.673	790	0.019220944	0.096867782	0.089645856	6.073487177	0.12417564	M38791-70431	NA	ark:/87602/m4/M70431
Novumbra_hubbsi	NA	NA	1	40	1806	47.4	1.05	4.37	28.3	1.44	25.6	0.0262	60.3306	0.0024	0.0157	82.4212	0.0142	796.425	138.315	799.603	110.191	757.815	132.436	760.834	107.013	773.882	121.031	774.014	119.051	773.662	123.407	NA	NA	demersal	demersal	demersal	freshwater	297.358	649	394.673	790	0.01469676	0.095181521	0.086096983	6.073487177	0.09220292	M38791-70431	NA	ark:/87602/m4/M70431
Novumbra_hubbsi	NA	NA	1	50	1806	46.69	1.1	4.58	29.51	1.47	25.84	0.0259	63.0844	0.0025	0.0163	84.1023	0.0143	991.408	151.675	992.121	122.173	952.642	149.253	954.21	123.456	967.732	137.109	967.634	134.844	967.634	139.424	NA	NA	demersal	demersal	demersal	freshwater	297.358	649	394.673	790	0.01540231	0.099242713	0.086914122	6.073487177	0.098092751	M38791-70431	NA	ark:/87602/m4/M70431
Novumbra_hubbsi	NA	NA	1	60	1806	48.68	1.03	6.15	28.77	1.51	26.9	0.027	59.2038	0.0034	0.0159	86.4207	0.0149	1154.76	154.119	1154.19	125.356	1114.64	152.824	1115.07	125.931	1129.17	139.264	1129.17	136.524	1129.11	142.674	NA	NA	demersal	demersal	demersal	freshwater	297.358	649	394.673	790	0.020683125	0.096747514	0.090451367	6.073487177	0.126338143	M38791-70431	NA	ark:/87602/m4/M70431
Novumbra_hubbsi	NA	NA	1	70	1806	45.86	1.21	6.34	27.58	1.32	26.95	0.0254	69.4255	0.0035	0.0153	75.7444	0.0149	1352.05	158.742	1353.91	131.229	1314.88	156.361	1316.74	129.473	1333.12	143.681	1333.23	140.706	1333.18	147.048	NA	NA	demersal	demersal	demersal	freshwater	297.358	649	394.673	790	0.02132849	0.09273603	0.090639084	6.073487177	0.13828387	M38791-70431	NA	ark:/87602/m4/M70431
Novumbra_hubbsi	NA	NA	1	80	1806	44.12	1.4	6.16	26.51	1.07	24.67	0.0244	79.9925	0.0034	0.0147	61.3714	0.0137	1543.6	170.478	1544.83	144	1506.75	167.749	1508.94	143.181	1528.57	155.132	1528.57	152.162	1528.6	158.326	NA	NA	demersal	demersal	demersal	freshwater	297.358	649	394.673	790	0.020729468	0.089140207	0.082948552	6.073487177	0.139716295	M38791-70431	NA	ark:/87602/m4/M70431
Novumbra_hubbsi	NA	NA	1	90	1806	42.56	1.35	6.49	25.39	1.28	26.83	0.0236	77.4022	0.0036	0.0141	73.3052	0.0149	1722.09	190.692	1724.92	165.459	1687.75	186.661	1692.37	160.234	1708.01	174.833	1708.15	172.012	1707.67	178.486	NA	NA	demersal	demersal	demersal	freshwater	297.358	649	394.673	790	0.021831496	0.085389339	0.090220534	6.073487177	0.152548418	M38791-70431	NA	ark:/87602/m4/M70431
Elops_saurus	NA	NA	1	30	1207	20.66	2.09	9.36	17.54	2.1	17.64	0.0171	119.6057	0.0078	0.0145	120.1252	0.0146	1221.6	298.726	1217.48	281.678	1231.57	295.843	1227.04	278.796	1224.36	288.483	1223.15	284.222	1225.26	293.346	NA	NA	pelagic	reef associated	pelagic	marine	126.424	1239	232.67	1229	0.074074542	0.138729807	0.139519597	9.547237866	0.453301397	M16466-30622	NA	ark:/87602/m4/M30622
Elops_saurus	NA	NA	1	40	1207	21.2	2.21	9.67	18.65	2.15	18.92	0.0176	126.7279	0.008	0.0155	123.1088	0.0157	1100.61	338.335	1097.82	319.895	1110.6	336.778	1107.16	318.174	1103.8	328.173	1103.39	323.419	1104.62	333.008	NA	NA	pelagic	reef associated	pelagic	marine	126.424	1239	232.67	1229	0.076469384	0.14751844	0.149650115	9.547237866	0.456053554	M16466-30622	NA	ark:/87602/m4/M30622
Elops_saurus	NA	NA	1	50	1207	21.48	2.17	10.01	19.27	2.06	19.63	0.0178	124.5572	0.0083	0.016	117.9394	0.0163	975.012	330.736	978.808	311.843	984.995	334.118	989.698	315.06	981.876	322.277	982.733	317.791	980.616	327.57	NA	NA	pelagic	reef associated	pelagic	marine	126.424	1239	232.67	1229	0.079142607	0.15242814	0.155268869	9.547237866	0.465793857	M16466-30622	NA	ark:/87602/m4/M30622
Elops_saurus	NA	NA	1	60	1207	22.65	2.21	10.95	19.56	1.96	20.02	0.0188	126.7253	0.0091	0.0162	112.1834	0.0166	859.121	298.916	864.669	280.16	869.6	302.878	876.116	283.947	866.59	290.959	867.698	286.123	865.28	296.802	NA	NA	pelagic	reef associated	pelagic	marine	126.424	1239	232.67	1229	0.086607979	0.15471225	0.158364032	9.547237866	0.483471263	M16466-30622	NA	ark:/87602/m4/M30622
Elops_saurus	NA	NA	1	70	1207	22.4	2.04	7.96	19.17	2.12	20.6	0.0186	116.7916	0.0066	0.0159	121.3708	0.0171	734.688	263.418	740.318	245.096	745.538	268.229	751.372	248.474	743.064	256.226	743.814	252.525	742.362	260.348	NA	NA	pelagic	reef associated	pelagic	marine	126.424	1239	232.67	1229	0.062935909	0.151612729	0.162931377	9.547237866	0.355234453	M16466-30622	NA	ark:/87602/m4/M30622
Elops_saurus	NA	NA	1	80	1207	21.23	2.1	9.4	18.45	2.05	18.72	0.0176	120.5115	0.0078	0.0153	117.3769	0.0155	621.099	229.352	624.988	211.313	632.435	231.917	635.083	213.382	628.298	220.912	628.877	216.94	627.814	226.275	NA	NA	pelagic	reef associated	pelagic	marine	126.424	1239	232.67	1229	0.074316018	0.145964775	0.148098443	9.547237866	0.442608413	M16466-30622	NA	ark:/87602/m4/M30622
Elops_saurus	NA	NA	1	90	1207	21.56	2.07	9.73	17.72	2.03	18.14	0.0179	118.5171	0.0081	0.0147	116.5051	0.015	502.121	213.672	503.746	196.028	512.832	214.218	514.735	196.183	508.148	205.634	508.467	200.981	508.072	210.698	NA	NA	pelagic	reef associated	pelagic	marine	126.424	1239	232.67	1229	0.076923884	0.140152761	0.143446826	9.547237866	0.450997854	M16466-30622	NA	ark:/87602/m4/M30622
Chiasmodon_niger	NA	NA	1	30	1143	32.49	1.53	1.7	23.42	1.41	19.65	0.0284	87.6667	0.0015	0.0205	80.7445	0.0172	477.625	298.953	470.183	276.75	455.175	304.162	447.856	285.929	461.905	290.001	461.571	289.298	462.237	290.862	NA	NA	pelagic	pelagic	pelagic	marine	185.67	525	385.751	565	0.009155478	0.126121692	0.105817517	6.156083374	0.052315244	M43538-78719	NA	ark:/87602/m4/M78719
Chiasmodon_niger	NA	NA	1	40	1143	40.09	1.21	4.57	23.59	1.36	24.13	0.0351	69.614	0.004	0.0206	78.1076	0.0211	594.791	250.166	587.199	227.826	565.296	260.679	556.535	238.193	574.933	244.472	574.057	242.427	575.371	246.808	NA	NA	pelagic	pelagic	pelagic	marine	185.67	525	385.751	565	0.024634093	0.127079167	0.129974975	6.156083374	0.114100453	M43538-78719	NA	ark:/87602/m4/M78719
Chiasmodon_niger	NA	NA	1	50	1143	41.71	1.03	2.01	21.56	1.1	21.11	0.0365	59.2582	0.0018	0.0189	63.0795	0.0185	738.239	208.267	732.198	187.573	703.15	218.164	697.881	197.727	716.904	202.782	716.676	201.835	717.133	203.794	NA	NA	pelagic	pelagic	pelagic	marine	185.67	525	385.751	565	0.01083427	0.116107721	0.113670984	6.156083374	0.048226335	M43538-78719	NA	ark:/87602/m4/M78719
Chiasmodon_niger	NA	NA	1	60	1143	41.94	1.01	1.54	20.75	1.02	20.55	0.0367	57.9975	0.0014	0.0182	58.5603	0.018	850.088	172.635	844.016	152.789	814.396	183.742	809.064	163.897	829.341	168.764	829.119	168.062	829.673	169.503	NA	NA	pelagic	pelagic	pelagic	marine	185.67	525	385.751	565	0.008314889	0.111779532	0.110673916	6.156083374	0.036806593	M43538-78719	NA	ark:/87602/m4/M78719
Chiasmodon_niger	NA	NA	1	70	1143	42.99	1.02	2.45	20.62	0.96	20.34	0.0376	58.4572	0.0021	0.018	55.2298	0.0178	964.988	132.352	959.324	112.528	929.172	143.181	922.841	123.856	944.302	126.968	944.052	125.846	944.676	128.215	NA	NA	pelagic	pelagic	pelagic	marine	185.67	525	385.751	565	0.013194396	0.111042555	0.109525576	6.156083374	0.056979083	M43538-78719	NA	ark:/87602/m4/M78719
Chiasmodon_niger	NA	NA	1	80	1143	44.21	0.94	1.02	19.87	0.94	20.64	0.0387	54.0902	9.00E-04	0.0174	53.7334	0.0181	1047	115.278	1044.33	95.5893	1008.08	122.343	1004.84	101.959	1026.36	107.878	1026.35	107.404	1026.42	108.422	NA	NA	pelagic	pelagic	pelagic	marine	185.67	525	385.751	565	0.005495793	0.107011987	0.111164377	6.156083374	0.023078847	M43538-78719	NA	ark:/87602/m4/M78719
Chiasmodon_niger	NA	NA	1	90	1143	41.75	0.95	0.43	18.07	0.88	19.14	0.0365	54.6332	4.00E-04	0.0158	50.4067	0.0167	1170.55	119.746	1172.88	101.831	1133.33	117.187	1134.84	98.1083	1154.28	109.942	1154.18	109.804	1154.31	110.217	NA	NA	pelagic	pelagic	pelagic	marine	185.67	525	385.751	565	0.00233197	0.097301034	0.103077298	6.156083374	0.010369718	M43538-78719	NA	ark:/87602/m4/M78719
Diplectrum_formosum	NA	NA	1	40	719	25.19	1.2	0.7	16.01	1.42	14.66	0.035	68.6061	0.001	0.0223	81.5709	0.0204	328.581	-246.32	333.494	-261.56	309.53	-252.637	313.741	-266.674	319.817	-257.376	319.899	-257.762	319.762	-257.073	NA	NA	demersal	reef associated	demersal	marine	144.965	346	230.774	324	0.004845918	0.110456622	0.101093571	4.959817887	0.027888145	M42568-76800	NA	ark:/87602/m4/M76800
Diplectrum_formosum	NA	NA	1	50	719	28.92	1.02	0.83	14.7	1.14	14.51	0.0402	58.4566	0.0012	0.0204	65.3378	0.0202	397.671	-221.597	403.176	-235.229	375.477	-231.209	380.457	-244.84	388.535	-233.98	388.838	-234.354	388.411	-233.642	NA	NA	demersal	reef associated	demersal	marine	144.965	346	230.774	324	0.00572707	0.101414685	0.100108447	4.959817887	0.028704328	M42568-76800	NA	ark:/87602/m4/M76800
Diplectrum_formosum	NA	NA	1	60	719	27.9	1.15	0.94	14.97	1.15	15.07	0.0388	65.8956	0.0013	0.0208	66.036	0.021	478.35	-165.76	487.218	-177.816	460.017	-179.709	468.785	-191.964	473.592	-178.774	473.886	-179.045	473.254	-178.345	NA	NA	demersal	reef associated	demersal	marine	144.965	346	230.774	324	0.006505658	0.103240419	0.103946503	4.959817887	0.033808498	M42568-76800	NA	ark:/87602/m4/M76800
Diplectrum_formosum	NA	NA	1	70	719	27.69	1.05	1.16	13.99	1.12	13.94	0.0385	60.2387	0.0016	0.0195	63.9379	0.0194	538.372	-122.687	545.592	-134.67	519.168	-135.899	526.542	-147.728	531.895	-135.277	532.289	-135.769	531.501	-134.916	NA	NA	demersal	reef associated	demersal	marine	144.965	346	230.774	324	0.008010707	0.096506198	0.096155579	4.959817887	0.041931091	M42568-76800	NA	ark:/87602/m4/M76800
Diplectrum_formosum	NA	NA	1	80	719	28.98	1.05	0.62	14	0.96	13.3	0.0403	59.9662	9.00E-04	0.0195	55.1633	0.0185	628.435	-80.1574	633.231	-93.3139	605.811	-89.7481	609.869	-102.413	619.475	-91.0088	619.543	-91.3014	619.408	-90.6936	NA	NA	demersal	reef associated	demersal	marine	144.965	346	230.774	324	0.004294913	0.096598464	0.091740333	4.959817887	0.021482055	M42568-76800	NA	ark:/87602/m4/M76800
Diplectrum_formosum	NA	NA	1	90	719	29.74	0.85	0.34	12.68	0.76	10.92	0.0414	48.7841	5.00E-04	0.0176	43.725	0.0152	679.594	-64.9727	683.581	-77.0089	653.605	-73.329	656.595	-83.8319	668.069	-74.4729	668.117	-74.602	668.004	-74.2793	NA	NA	demersal	reef associated	demersal	marine	144.965	346	230.774	324	0.002358588	0.087465004	0.075329983	4.959817887	0.011495715	M42568-76800	NA	ark:/87602/m4/M76800
Gadopsis_marmoratus	NA	NA	1	30	1520	35.01	1.47	3.12	23.6	1.67	25.59	0.023	84.4111	0.0021	0.0155	95.6401	0.0168	524.85	-207.177	527.088	-230.674	501.033	-207.976	501.832	-233.552	512.983	-219.752	513.074	-221.126	512.891	-218.012	NA	NA	benthopelagic	benthopelagic	demersal	freshwater	188.128	536	328.409	566	0.016581118	0.125464258	0.136016316	8.079605375	0.089107875	M43532-78713	NA	ark:/87602/m4/M78713
Gadopsis_marmoratus	NA	NA	1	40	1520	35.79	1.39	2.12	22.03	1.46	23.75	0.0235	79.4067	0.0014	0.0145	83.5253	0.0156	696.631	-193.871	697.674	-215.877	670.456	-195.029	670.919	-218.772	683.898	-205.437	683.946	-206.399	683.898	-204.282	NA	NA	benthopelagic	benthopelagic	demersal	freshwater	188.128	536	328.409	566	0.011255869	0.117104861	0.126230619	8.079605375	0.0591602	M43532-78713	NA	ark:/87602/m4/M78713
Gadopsis_marmoratus	NA	NA	1	50	1520	38.36	1.32	1.81	21.87	1.42	24.95	0.0252	75.6868	0.0012	0.0144	81.3732	0.0164	844.18	-179.232	844.817	-201.097	815.735	-180.824	816.478	-205.767	830.475	-191.342	830.475	-192.224	830.429	-190.414	NA	NA	benthopelagic	benthopelagic	demersal	freshwater	188.128	536	328.409	566	0.009624216	0.116273372	0.132644071	8.079605375	0.047199523	M43532-78713	NA	ark:/87602/m4/M78713
Gadopsis_marmoratus	NA	NA	1	60	1520	35.61	1.3	2.06	20.47	1.25	20.8	0.0234	74.2692	0.0014	0.0135	71.7092	0.0137	987.723	-166.703	988.051	-187.17	960.142	-168.564	960.251	-189.359	974.373	-176.803	974.41	-177.797	974.373	-175.735	NA	NA	benthopelagic	benthopelagic	demersal	freshwater	188.128	536	328.409	566	0.010962387	0.108806919	0.110537962	8.079605375	0.057915934	M43532-78713	NA	ark:/87602/m4/M78713
Gadopsis_marmoratus	NA	NA	1	70	1520	32.23	1.3	0.64	18.85	1.26	19.66	0.0212	74.2348	4.00E-04	0.0124	72.3054	0.0129	1155.18	-161.414	1155.18	-180.259	1128.78	-161.64	1129.79	-181.274	1142.73	-170.971	1142.83	-171.327	1142.76	-170.691	NA	NA	benthopelagic	benthopelagic	demersal	freshwater	188.128	536	328.409	566	0.003401092	0.10017116	0.104503108	8.079605375	0.019849476	M43532-78713	NA	ark:/87602/m4/M78713
Gadopsis_marmoratus	NA	NA	1	80	1520	29.85	1.24	1.99	17.33	1.25	18.2	0.0196	71.2061	0.0013	0.0114	71.6187	0.012	1288.03	-159.597	1289.13	-176.892	1263.79	-159.094	1263.99	-177.294	1276.5	-167.894	1276.47	-168.887	1276.43	-166.9	NA	NA	benthopelagic	benthopelagic	demersal	freshwater	188.128	536	328.409	566	0.010564098	0.092117845	0.096748484	8.079605375	0.066576553	M43532-78713	NA	ark:/87602/m4/M78713
Gadopsis_marmoratus	NA	NA	1	90	1520	30.76	1.22	0.97	17.13	1.21	17.84	0.0202	69.7471	6.00E-04	0.0113	69.3073	0.0117	1446.54	-154.943	1447.18	-172.058	1421.71	-155.264	1421.71	-173.102	1434.61	-164.421	1434.65	-164.918	1434.61	-163.946	NA	NA	benthopelagic	benthopelagic	demersal	freshwater	188.128	536	328.409	566	0.005171068	0.091038877	0.094818422	8.079605375	0.031624545	M43532-78713	NA	ark:/87602/m4/M78713
Phalacronotus_bleekeri	NA	NA	1	30	1260	26.08	1.64	0.21	18.27	1.56	18.69	0.0207	93.7589	2.00E-04	0.0145	89.148	0.0148	430.813	-199.195	426.545	-216.96	413.394	-195.042	408.779	-213.153	420.301	-206.346	420.315	-206.443	420.329	-206.234	NA	NA	demersal	demersal	demersal	freshwater	118.214	425	241.045	425	0.001771942	0.154554424	0.158100939	10.65863603	0.008030839	AUM 56061	NA	NA
Phalacronotus_bleekeri	NA	NA	1	40	1260	25.94	1.48	0.19	16.95	1.42	17.73	0.0206	85.0826	1.00E-04	0.0135	81.4093	0.0141	560.662	-214.231	561.373	-231.171	541.302	-214.16	541.658	-231.882	551.781	-222.862	551.781	-222.971	551.781	-222.784	NA	NA	demersal	demersal	demersal	freshwater	118.214	425	241.045	425	0.001581877	0.143425604	0.149944806	10.65863603	0.007209875	AUM 56061	NA	NA
Phalacronotus_bleekeri	NA	NA	1	50	1260	26.4	1.38	0.64	16.47	1.37	17.05	0.021	79.0597	5.00E-04	0.0131	78.4023	0.0135	684.369	-190.88	689.101	-206.653	664.698	-196.447	669.616	-212.777	677.152	-201.545	677.177	-201.8	677.126	-201.163	NA	NA	demersal	demersal	demersal	freshwater	118.214	425	241.045	425	0.005405775	0.139302656	0.144267937	10.65863603	0.024203053	AUM 56061	NA	NA
Phalacronotus_bleekeri	NA	NA	1	60	1260	25.05	1.23	0.66	14.05	1.26	15.24	0.0199	70.2142	5.00E-04	0.0112	71.9898	0.0121	803.688	-145.718	809.369	-158.571	784.688	-152.983	790.556	-167.046	797.25	-155.854	797.351	-156.206	797.127	-155.582	NA	NA	demersal	demersal	demersal	freshwater	118.214	425	241.045	425	0.005608364	0.118873584	0.12890314	10.65863603	0.026470129	AUM 56061	NA	NA
Phalacronotus_bleekeri	NA	NA	1	70	1260	22.66	1.09	0.34	11.47	1.13	12.52	0.018	62.2	3.00E-04	0.0091	64.8457	0.0099	939.43	-96.4362	942.551	-107.474	920.4	-101.765	924.587	-113.563	931.859	-104.602	931.884	-104.7	931.884	-104.356	NA	NA	demersal	demersal	demersal	freshwater	118.214	425	241.045	425	0.002909977	0.097032134	0.105900626	10.65863603	0.015178477	AUM 56061	NA	NA
Phalacronotus_bleekeri	NA	NA	1	80	1260	20.2	1.06	0.27	9.22	0.97	9.99	0.016	60.9369	2.00E-04	0.0073	55.329	0.0079	1068.58	-75.6686	1069.59	-84.8346	1051.41	-77.8436	1052.42	-87.7864	1061.35	-81.486	1061.41	-81.6076	1061.37	-81.3442	NA	NA	demersal	demersal	demersal	freshwater	118.214	425	241.045	425	0.002253708	0.078006649	0.084541313	10.65863603	0.013189966	AUM 56061	NA	NA
Phalacronotus_bleekeri	NA	NA	1	90	1260	16.16	0.8	0.36	5.9	0.94	7.7	0.0128	45.8814	3.00E-04	0.0047	53.691	0.0061	1193.49	-45.808	1195.06	-51.4973	1179.23	-49.3724	1181.56	-56.7068	1187.7	-50.9405	1187.68	-51.1194	1187.65	-50.7615	NA	NA	demersal	demersal	demersal	freshwater	118.214	425	241.045	425	0.003038178	0.049925997	0.065098924	10.65863603	0.022226515	AUM 56061	NA	NA
Abramis_brama	Alburnus_alburnus	Leuciscidae	1	30	670	17.55	1.49	0	11.42	1.47	12.98	0.0262	85.2676	0	0.0171	84.0675	0.0194	247.273	-135.227	247.653	-146.645	233.571	-134.389	234.56	-147.33	241.259	-141.012	241.259	-141.012	241.259	-141.012	NA	NA	benthopelagic	benthopelagic	pelagic	freshwater	74.8423	326	217.996	416	0	0.152587507	0.173431335	8.952156735	0	M43038-77615	NA	ark:/87602/m4/M77615
Abramis_brama	Alburnus_alburnus	Leuciscidae	1	40	670	13.44	1.45	0.41	9.37	1.6	9.71	0.0201	82.9277	6.00E-04	0.014	91.8067	0.0145	318.795	-132.463	319.855	-141.774	309.03	-132.614	309.635	-142.303	314.026	-137.156	314.016	-137.357	314.025	-136.946	NA	NA	benthopelagic	benthopelagic	pelagic	freshwater	74.8423	326	217.996	416	0.005478185	0.12519658	0.129739466	8.952156735	0.030505952	M43038-77615	NA	ark:/87602/m4/M77615
Abramis_brama	Alburnus_alburnus	Leuciscidae	1	50	670	13.36	1.48	0.58	9.18	1.64	9.87	0.0199	84.8189	9.00E-04	0.0137	93.9381	0.0147	386.615	-128.046	387.388	-137.194	376.817	-128.453	377.996	-138.251	381.98	-132.803	382.021	-133.088	381.94	-132.518	NA	NA	benthopelagic	benthopelagic	pelagic	freshwater	74.8423	326	217.996	416	0.007749628	0.122657909	0.131877294	8.952156735	0.043413174	M43038-77615	NA	ark:/87602/m4/M77615
Abramis_brama	Alburnus_alburnus	Leuciscidae	1	60	670	16.01	1.32	0.57	10.69	1.62	10.69	0.0239	75.7752	8.00E-04	0.016	93.0125	0.016	444.964	-120.348	446.15	-130.977	433.108	-121.615	434.253	-132.245	438.726	-126.414	439.831	-126.408	439.724	-125.853	NA	NA	benthopelagic	benthopelagic	pelagic	freshwater	74.8423	326	217.996	416	0.007616014	0.142833665	0.142833665	8.952156735	0.035602748	M43038-77615	NA	ark:/87602/m4/M77615
Abramis_brama	Alburnus_alburnus	Leuciscidae	1	70	670	15.77	1.46	0.72	10.58	1.47	10.62	0.0235	83.4958	0.0011	0.0158	84.4993	0.0159	517.792	-112.383	518.99	-122.892	506.084	-113.581	507.283	-124.137	512.511	-118.372	512.542	-118.8	512.511	-118.082	NA	NA	benthopelagic	benthopelagic	pelagic	freshwater	74.8423	326	217.996	416	0.009620228	0.141363908	0.141898365	8.952156735	0.045656309	M43038-77615	NA	ark:/87602/m4/M77615
Abramis_brama	Alburnus_alburnus	Leuciscidae	1	80	670	15.29	1.52	1.2	10.05	1.49	10.57	0.0228	86.8924	0.0018	0.015	85.6234	0.0158	580.392	-105.903	581.421	-115.904	569.403	-107.179	570.637	-117.674	575.617	-111.336	575.617	-112.035	575.7	-110.842	NA	NA	benthopelagic	benthopelagic	pelagic	freshwater	74.8423	326	217.996	416	0.016033714	0.134282351	0.141230294	8.952156735	0.078482668	M43038-77615	NA	ark:/87602/m4/M77615
Abramis_brama	Alburnus_alburnus	Leuciscidae	1	90	670	15.31	1.5	0.5	10.22	1.41	10.18	0.0228	85.7415	8.00E-04	0.0153	80.8513	0.0152	644.748	-98.953	645.881	-109.112	633.329	-100.171	634.463	-110.288	639.836	-104.579	639.836	-104.83	639.836	-104.327	NA	NA	benthopelagic	benthopelagic	pelagic	freshwater	74.8423	326	217.996	416	0.006680714	0.136553794	0.136019337	8.952156735	0.032658393	M43038-77615	NA	ark:/87602/m4/M77615
Hirundichthys_rondeletii	NA	NA	1	30	1257	33.17	1.06	0	17.26	1.34	21.34	0.0264	60.702	0	0.0137	76.5874	0.017	505.347	203.869	504.047	186.655	477.955	210.257	475.681	189.037	490.189	197.698	490.189	197.698	490.189	197.698	NA	NA	pelagic	pelagic	pelagic	marine	183.385	628	246.849	628	0	0.09411893	0.116367206	6.854431933	0	M26610-51383	NA	ark:/87602/m4/M51383
Hirundichthys_rondeletii	NA	NA	1	40	1257	35.8	1.15	0	19.39	1.17	21.13	0.0285	66.0921	0	0.0154	67.0618	0.0168	617.468	188.129	614.939	168.909	586.11	193.439	585.351	172.323	601.41	180.289	601.41	180.289	601.41	180.289	NA	NA	pelagic	pelagic	pelagic	marine	183.385	628	246.849	628	0	0.105733839	0.115222074	6.854431933	0	M26610-51383	NA	ark:/87602/m4/M51383
Hirundichthys_rondeletii	NA	NA	1	50	1257	32.33	1.11	0.21	17.08	1.09	17.15	0.0257	63.4064	2.00E-04	0.0136	62.234	0.0136	757.276	169.461	755.434	152.479	729.347	173.247	727.813	156.162	742.683	163.002	742.683	162.895	742.71	163.108	NA	NA	pelagic	pelagic	pelagic	marine	183.385	628	246.849	628	0.001145132	0.093137389	0.093519099	6.854431933	0.006495515	M26610-51383	NA	ark:/87602/m4/M51383
Hirundichthys_rondeletii	NA	NA	1	60	1257	30.89	1.18	0.18	17.48	1.26	17.77	0.0246	67.3536	1.00E-04	0.0139	72.4338	0.0141	864.63	158.008	862.308	140.683	839.268	160.955	837.481	143.272	850.458	151.005	850.479	150.923	850.479	151.106	NA	NA	pelagic	pelagic	pelagic	marine	183.385	628	246.849	628	9.82E-04	0.095318592	0.096899965	6.854431933	0.005827129	M26610-51383	NA	ark:/87602/m4/M51383
Hirundichthys_rondeletii	NA	NA	1	70	1257	31.1	1.23	0.21	18.09	1.27	18.03	0.0247	70.5889	2.00E-04	0.0144	72.4964	0.0143	993.26	143.072	991.182	125.097	968.42	145.691	966.161	127.807	979.505	135.364	979.505	135.258	979.526	135.469	NA	NA	pelagic	pelagic	pelagic	marine	183.385	628	246.849	628	0.001145132	0.098644927	0.098317747	6.854431933	0.006752412	M26610-51383	NA	ark:/87602/m4/M51383
Hirundichthys_rondeletii	NA	NA	1	80	1257	28.96	1.29	0.34	17.39	1.37	18.36	0.023	74.0818	3.00E-04	0.0138	78.2317	0.0146	1114.047	130.256	1112.684	112.916	1091.179	132.377	1090.043	114.051	1101.881	122.537	1101.881	122.371	1101.947	122.702	NA	NA	pelagic	pelagic	pelagic	marine	183.385	628	246.849	628	0.001854023	0.094827821	0.10011724	6.854431933	0.011740331	M26610-51383	NA	ark:/87602/m4/M51383
Hirundichthys_rondeletii	NA	NA	1	90	1257	31.42	1.47	0	20.31	1.43	21.21	0.025	84.2623	0	0.0162	82.1795	0.0169	1254.996	119.289	1253.418	99.038	1231.853	121.48	1229.924	100.353	1243.034	110.269	1243.034	110.269	1243.034	110.269	NA	NA	pelagic	pelagic	pelagic	marine	183.385	628	246.849	628	0	0.110750607	0.115658314	6.854431933	0	M26610-51383	NA	ark:/87602/m4/M51383
Coryphaena_hippurus	NA	NA	1	30	1486	38.42	1.27	2.56	23.33	1.27	21.84	0.0259	72.6433	0.0017	0.0157	72.9311	0.0147	504.93	259.81	507.485	236.619	475.254	256.076	476.236	234.261	490.386	247.036	490.583	245.66	490.386	248.215	NA	NA	pelagic	pelagic	pelagic	marine	122.47	544	279.295	524	0.020903078	0.190495632	0.178329387	12.13358373	0.066631963	M25016-49144	NA	ark:/87602/m4/M49144
Coryphaena_hippurus	NA	NA	1	40	1486	39.99	1.26	3.34	23.64	1.25	22.42	0.0269	72.4049	0.0022	0.0159	71.7218	0.0151	505.716	260.007	507.288	236.423	474.664	256.273	475.45	233.868	490.386	247.232	490.583	245.463	490.583	248.804	NA	NA	pelagic	pelagic	pelagic	marine	122.47	544	279.295	524	0.027271985	0.193026864	0.18306524	12.13358373	0.08352088	M25016-49144	NA	ark:/87602/m4/M49144
Coryphaena_hippurus	NA	NA	1	50	1486	36.27	1.21	2.36	21.23	1.35	22.27	0.0244	69.1701	0.0016	0.0143	77.4254	0.015	472.369	255.507	474.113	234.352	442.49	252.89	445.761	230.863	457.954	243.148	458.035	244.447	458.197	242.093	NA	NA	pelagic	pelagic	pelagic	marine	122.47	544	279.295	524	0.019270025	0.173348575	0.181840451	12.13358373	0.065067549	M25016-49144	NA	ark:/87602/m4/M49144
Coryphaena_hippurus	NA	NA	1	60	1486	45.36	1.21	2.7	25.41	1.15	25.29	0.0305	69.5577	0.0018	0.0171	65.7997	0.017	962.445	236.802	960.112	211.497	925.115	240.93	922.243	215.804	943.062	225.855	943.421	224.419	943.242	227.111	NA	NA	pelagic	pelagic	pelagic	marine	122.47	544	279.295	524	0.022046215	0.207479383	0.206499551	12.13358373	0.05952381	M25016-49144	NA	ark:/87602/m4/M49144
Coryphaena_hippurus	NA	NA	1	70	1486	45.4	1.09	3.45	24.02	1.2	25.8	0.0306	62.4461	0.0023	0.0162	68.8067	0.0174	1130.408	215.501	1127.504	191.655	1091.887	221.616	1089.441	195.935	1109.313	206.177	1109.16	204.495	1109.924	207.858	NA	NA	pelagic	pelagic	pelagic	marine	122.47	544	279.295	524	0.028170164	0.196129664	0.210663836	12.13358373	0.075991189	M25016-49144	NA	ark:/87602/m4/M49144
Coryphaena_hippurus	NA	NA	1	80	1486	45.64	1.12	3.24	23.48	1.06	24.6	0.0307	64.4094	0.0022	0.0158	60.8211	0.0166	1258.601	199.229	1256.538	175.84	1219.162	204.273	1217.327	179.738	1239.111	190.057	1238.881	188.681	1239.34	191.891	NA	NA	pelagic	pelagic	pelagic	marine	122.47	544	279.295	524	0.026455458	0.191720421	0.200865518	12.13358373	0.070990359	M25016-49144	NA	ark:/87602/m4/M49144
Coryphaena_hippurus	NA	NA	1	90	1486	12.63	0.46	0.92	31.39	1.52	42.46	0.0085	26.5758	6.00E-04	0.0211	86.9286	0.0286	1395.896	174.917	1426.561	181.621	1424.731	162.47	1389.105	185.563	1386.993	164.16	1407.27	173.651	1407.27	172.734	NA	NA	pelagic	pelagic	pelagic	marine	122.47	544	279.295	524	0.007512044	0.256307667	0.34669715	12.13358373	0.072842439	M25016-49144	NA	ark:/87602/m4/M49144
Alosa_pseudoharengus	NA	NA	1	30	1439	28.72	1.78	3.19	22.23	1.67	21.52	0.02	101.7966	0.0022	0.0154	95.7146	0.015	445.961	-163.921	446.102	-186.146	427.265	-164.204	427.265	-185.723	437.001	-174.857	437.283	-176.409	437.001	-173.235	NA	NA	pelagic	pelagic	pelagic	anadromous	194.73	471	469.172	623	0.016381657	0.114158065	0.110511991	7.389719098	0.111072423	M16702-31015	NA	ark:/87602/m4/M31015
Alosa_pseudoharengus	NA	NA	1	40	1439	30.28	1.61	3.38	22.7	1.77	22.22	0.021	92.1122	0.0023	0.0158	101.3525	0.0154	592.519	-172.2	590.729	-194.831	572.108	-171.412	571.106	-193.614	580.703	-182.871	580.631	-184.518	580.917	-181.152	NA	NA	pelagic	pelagic	pelagic	anadromous	194.73	471	469.172	623	0.017357367	0.116571663	0.114106712	7.389719098	0.111624835	M16702-31015	NA	ark:/87602/m4/M31015
Alosa_pseudoharengus	NA	NA	1	50	1439	33.87	1.55	5.44	23.94	1.58	23.71	0.0235	89.0878	0.0038	0.0166	90.334	0.0165	752.832	-180.451	750.881	-204.314	728.437	-179.209	727.461	-202.895	739.703	-191.895	739.526	-194.556	740.058	-189.145	NA	NA	pelagic	pelagic	pelagic	anadromous	194.73	471	469.172	623	0.027936117	0.122939455	0.121758332	7.389719098	0.160614113	M16702-31015	NA	ark:/87602/m4/M31015
Alosa_pseudoharengus	NA	NA	1	60	1439	34.12	1.57	5.76	23.7	1.52	23.88	0.0237	90.0478	0.004	0.0165	87.1466	0.0166	901.722	-187.681	900.716	-211.363	877.309	-186.676	876.394	-210.54	889.378	-199.385	889.469	-202.22	889.561	-196.459	NA	NA	pelagic	pelagic	pelagic	anadromous	194.73	471	469.172	623	0.029579418	0.121706979	0.122631336	7.389719098	0.168815944	M16702-31015	NA	ark:/87602/m4/M31015
Alosa_pseudoharengus	NA	NA	1	70	1439	34.78	1.62	4.91	24.33	1.46	23.8	0.0242	92.574	0.0034	0.0169	83.3961	0.0165	1033.886	-188.015	1034.313	-212.34	1008.92	-188.868	1009.347	-212.661	1022.47	-200.071	1022.577	-202.738	1022.577	-197.831	NA	NA	pelagic	pelagic	pelagic	anadromous	194.73	471	469.172	623	0.025214399	0.124942228	0.12222051	7.389719098	0.141173088	M16702-31015	NA	ark:/87602/m4/M31015
Alosa_pseudoharengus	NA	NA	1	80	1439	33.23	1.56	4.81	22.62	1.5	23.06	0.0231	89.6339	0.0033	0.0157	85.8797	0.016	1190.717	-182.583	1191.579	-205.191	1166.576	-184.116	1168.3	-207.107	1179.796	-194.749	1180.083	-197.144	1179.7	-192.354	NA	NA	pelagic	pelagic	pelagic	anadromous	194.73	471	469.172	623	0.024700868	0.116160838	0.118420377	7.389719098	0.144748721	M16702-31015	NA	ark:/87602/m4/M31015
Alosa_pseudoharengus	NA	NA	1	90	1439	31.27	1.67	4.45	22.78	1.51	21.33	0.0217	95.8023	0.0031	0.0158	86.7716	0.0148	1315.832	-172.289	1317.797	-194.98	1294.32	-175.629	1296.481	-196.846	1306.598	-184.862	1306.991	-187.023	1306.5	-182.603	NA	NA	pelagic	pelagic	pelagic	anadromous	194.73	471	469.172	623	0.022852154	0.116982489	0.109536281	7.389719098	0.142308922	M16702-31015	NA	ark:/87602/m4/M31015
Engraulis_mordax	NA	NA	1	30	1473	33.2	1.13	4.01	17.84	1.2	18.93	0.0225	64.9562	0.0027	0.0121	68.8295	0.0128	1143.393	433.931	1145.036	416.167	1170.706	437.628	1172.965	418.837	1158.076	427.052	1158.282	425.101	1158.076	429.105	NA	NA	pelagic	pelagic	pelagic	marine	179.018	862	320.606	782	0.022399982	0.099654783	0.105743557	8.22822286	0.120783133	M16815-31207	NA	ark:/87602/m4/M31207
Engraulis_mordax	NA	NA	1	40	1473	32.3	1.24	5.63	20	1.35	18.97	0.0219	71.1407	0.0038	0.0136	77.2323	0.0129	990.793	409.932	992.733	390.024	1016.622	411.974	1018.357	393.087	1005.698	401.152	1005.902	398.191	1005.494	403.806	NA	NA	pelagic	pelagic	pelagic	marine	179.018	862	320.606	782	0.031449351	0.111720609	0.105966998	8.22822286	0.174303406	M16815-31207	NA	ark:/87602/m4/M31207
Engraulis_mordax	NA	NA	1	50	1473	32.37	1.3	6.25	20.02	1.23	18.47	0.022	74.6092	0.0042	0.0136	70.4442	0.0125	860.131	392.888	861.957	372.95	886.461	394.563	887.831	376.147	874.133	384.061	874.589	380.713	874.285	386.953	NA	NA	pelagic	pelagic	pelagic	marine	179.018	862	320.606	782	0.03491269	0.11183233	0.103173983	8.22822286	0.193080012	M16815-31207	NA	ark:/87602/m4/M31207
Engraulis_mordax	NA	NA	1	60	1473	33.92	1.17	5.83	20.63	1.25	18.11	0.023	66.8028	0.004	0.014	71.6084	0.0123	722.777	384.156	724.669	363.608	750.625	386.319	752.788	368.34	739.269	375.64	739.54	372.666	739.134	378.479	NA	NA	pelagic	pelagic	pelagic	marine	179.018	862	320.606	782	0.032566558	0.115239808	0.101163012	8.22822286	0.171875	M16815-31207	NA	ark:/87602/m4/M31207
Engraulis_mordax	NA	NA	1	70	1473	34.91	1.04	5.55	16.88	1.19	20.31	0.0237	59.6836	0.0038	0.0115	68.0222	0.0138	555.562	362.438	557.446	345.665	584.774	367.903	587.224	347.738	571.016	356.407	571.958	353.392	571.016	358.857	NA	NA	pelagic	pelagic	pelagic	marine	179.018	862	320.606	782	0.031002469	0.094292194	0.113452279	8.22822286	0.158980235	M16815-31207	NA	ark:/87602/m4/M31207
Engraulis_mordax	NA	NA	1	80	1473	32.57	1.05	5.51	17.51	1.16	17.28	0.0221	60.0543	0.0037	0.0119	66.6119	0.0117	422.035	343.682	423.328	326.222	449.518	347.562	451.781	330.426	437.587	337.451	437.878	334.629	437.555	340.126	NA	NA	pelagic	pelagic	pelagic	marine	179.018	862	320.606	782	0.030779028	0.097811393	0.096526606	8.22822286	0.169174087	M16815-31207	NA	ark:/87602/m4/M31207
Engraulis_mordax	NA	NA	1	90	1473	33.71	1.03	4.52	16.24	0.93	15.63	0.0229	58.7996	0.0031	0.011	53.0665	0.0106	260.788	319.337	262.106	303.149	289.965	323.102	292.412	307.667	275.659	313.502	276.036	311.243	275.847	315.761	NA	NA	pelagic	pelagic	pelagic	marine	179.018	862	320.606	782	0.025248858	0.090717135	0.087309656	8.22822286	0.134084841	M16815-31207	NA	ark:/87602/m4/M31207
Trachurus_trachurus	NA	NA	1	40	700	29.12	1	0.59	14.74	1.14	14.33	0.0416	57.1755	8.00E-04	0.0211	65.0717	0.0205	630.595	46.297	631.205	31.565	655.69	45.687	655.589	31.362	644.413	38.677	644.338	38.485	644.472	39.056	NA	NA	pelagic	pelagic	pelagic	marine	100.653	659	161.554	655	0.005861723	0.146443722	0.142370322	6.95458655	0.020260989	M26586-51359	NA	ark:/87602/m4/M51359
Trachurus_trachurus	NA	NA	1	50	700	30.3	0.89	0.47	14.36	1.05	13.91	0.0433	51.2603	7.00E-04	0.0205	60.1176	0.0199	576.374	44.208	576.466	29.846	603.059	45.041	603.708	31.143	591.378	37.49	591.378	37.271	591.351	37.736	NA	NA	pelagic	pelagic	pelagic	marine	100.653	659	161.554	655	0.004669508	0.142668376	0.13819757	6.95458655	0.015511551	M26586-51359	NA	ark:/87602/m4/M51359
Trachurus_trachurus	NA	NA	1	60	700	30.17	0.95	0.54	14.6	0.95	13.24	0.0431	54.4023	8.00E-04	0.0209	54.5671	0.0189	493.512	40.24	493.874	25.643	520.712	40.421	520.712	27.184	507.884	33.543	507.917	33.284	507.868	33.818	NA	NA	pelagic	pelagic	pelagic	marine	100.653	659	161.554	655	0.005364967	0.145052805	0.131541037	6.95458655	0.017898575	M26586-51359	NA	ark:/87602/m4/M51359
Trachurus_trachurus	NA	NA	1	70	700	30.5	0.91	0.65	14.49	0.95	12.92	0.0436	52.049	9.00E-04	0.0207	54.3404	0.0185	438.147	37.218	438.484	22.728	465.667	37.218	465.779	24.301	453.14	30.652	453.14	30.381	453.181	31.027	NA	NA	pelagic	pelagic	pelagic	marine	100.653	659	161.554	655	0.00645783	0.143959942	0.128361797	6.95458655	0.021311475	M26586-51359	NA	ark:/87602/m4/M51359
Trachurus_trachurus	NA	NA	1	80	700	30.38	0.88	0.48	13.56	0.85	12.35	0.0434	50.557	7.00E-04	0.0194	48.9435	0.0176	355.305	30.746	356.045	17.21	383.064	32.702	383.858	20.382	369.948	25.403	369.948	25.203	369.875	25.677	NA	NA	pelagic	pelagic	pelagic	marine	100.653	659	161.554	655	0.004768859	0.134720277	0.122698777	6.95458655	0.015799868	M26586-51359	NA	ark:/87602/m4/M51359
Trachurus_trachurus	NA	NA	1	90	700	31.91	0.77	0.41	12.8	0.8	12.1	0.0456	43.8691	6.00E-04	0.0183	45.7054	0.0173	298.51	22.75	300.271	10.074	328.91	27.211	329.497	15.121	315.075	18.942	315.105	18.73	315.06	19.138	NA	NA	pelagic	pelagic	pelagic	marine	100.653	659	161.554	655	0.004073401	0.127169583	0.120214996	6.95458655	0.012848637	M26586-51359	NA	ark:/87602/m4/M51359
Poecilia_reticulata	NA	NA	1	40	1131	36.25	0.78	0.85	17.13	1.35	15.99	0.0321	44.5972	7.00E-04	0.0151	77.0933	0.0141	550.293	174.403	549.836	157.278	520.61	173.946	517.87	158.192	529.196	166.673	529.164	166.413	529.131	167.258	NA	NA	benthopelagic	benthopelagic	demersal	freshwater	190.331	450	284.026	500	0.004465904	0.090001103	0.084011538	5.942279503	0.023448276	M65080-116900	NA	ark:/87602/m4/M116900
Poecilia_reticulata	NA	NA	1	50	1131	44.47	0.71	1.89	16.28	1.92	35.94	0.0393	40.9562	0.0017	0.0144	109.7406	0.0318	681.177	174.63	682.048	158.372	646.339	180.001	648.806	144.146	659.838	165.485	659.984	164.469	659.838	166.356	NA	NA	benthopelagic	benthopelagic	demersal	freshwater	190.331	450	284.026	500	0.009930069	0.085535199	0.188828935	5.942279503	0.042500562	M65080-116900	NA	ark:/87602/m4/M116900
Poecilia_reticulata	NA	NA	1	60	1131	35.85	0.9	2.12	17.22	1.24	18.23	0.0317	51.8307	0.0019	0.0152	70.8181	0.0161	773.092	181.259	774.744	164.121	742.944	177.955	744.39	159.784	756.273	171.098	756.397	170.071	756.211	172.186	NA	NA	benthopelagic	benthopelagic	demersal	freshwater	190.331	450	284.026	500	0.01113849	0.090473964	0.095780509	5.942279503	0.059135286	M65080-116900	NA	ark:/87602/m4/M116900
Poecilia_reticulata	NA	NA	1	70	1131	34.5	1.13	2.66	19.13	1.14	18.43	0.0305	64.7085	0.0024	0.0169	65.469	0.0163	893.505	196.637	896.689	177.774	864.386	192.039	867.569	173.884	880.184	184.848	880.537	183.551	879.948	186.144	NA	NA	benthopelagic	benthopelagic	demersal	freshwater	190.331	450	284.026	500	0.013975653	0.100509113	0.09683131	5.942279503	0.077101449	M65080-116900	NA	ark:/87602/m4/M116900
Poecilia_reticulata	NA	NA	1	80	1131	33.65	1.27	2.58	18.76	1.15	19.54	0.0298	72.7947	0.0023	0.0166	65.7438	0.0173	1012.587	216.953	1015.953	198.498	985.195	212.774	988.445	193.508	1001.677	205.927	1001.909	204.766	1001.561	207.319	NA	NA	benthopelagic	benthopelagic	demersal	freshwater	190.331	450	284.026	500	0.013555333	0.098565131	0.102663255	5.942279503	0.07667162	M65080-116900	NA	ark:/87602/m4/M116900
Poecilia_reticulata	NA	NA	1	90	1131	31.97	1.38	2.5	18.43	1.15	18.77	0.0283	78.7895	0.0022	0.0163	65.9862	0.0166	1124.171	236.196	1126.573	217.923	1098.693	232.437	1101.303	213.85	1114.277	225.387	1114.467	224.222	1114.123	226.694	NA	NA	benthopelagic	benthopelagic	demersal	freshwater	190.331	450	284.026	500	0.013135012	0.09683131	0.098617671	5.942279503	0.078198311	M65080-116900	NA	ark:/87602/m4/M116900
Sphyraena_sphyraena	NA	NA	1	40	1601	61.34	0.61	0	19.05	0.64	18.31	0.0383	34.6916	0	0.0119	36.7331	0.0114	1257.841	159.112	1257.652	140.064	1316.116	156.094	1315.362	137.801	1288.204	148.362	1288.204	148.362	1288.204	148.362	NA	NA	pelagic	pelagic	pelagic	marine	138.676	1151	169.14	1251	0	0.137370562	0.132034382	11.54489602	0	M44753-81246	NA	ark:/87602/m4/M81246
Sphyraena_sphyraena	NA	NA	1	50	1601	59.02	0.64	2.04	20.17	0.71	19.05	0.0369	36.6998	0.0013	0.0126	40.8968	0.0119	1084.994	154.302	1085.748	134.147	1140.752	156.94	1141.694	137.914	1115.722	145.942	1115.687	144.921	1115.616	146.962	NA	NA	pelagic	pelagic	pelagic	marine	138.676	1151	169.14	1251	0.014710548	0.145446941	0.137370562	11.54489602	0.034564554	M44753-81246	NA	ark:/87602/m4/M81246
Sphyraena_sphyraena	NA	NA	1	60	1601	57.48	0.68	2.56	20.63	0.72	18.72	0.0359	39.1747	0.0016	0.0129	40.9824	0.0117	921.036	150.814	920.178	130.202	974.627	148.753	974.627	130.031	949.58	139.622	949.489	138.281	949.55	140.841	NA	NA	pelagic	pelagic	pelagic	marine	138.676	1151	169.14	1251	0.018460296	0.148764025	0.134990914	11.54489602	0.04453723	M44753-81246	NA	ark:/87602/m4/M81246
Sphyraena_sphyraena	NA	NA	1	70	1601	52.14	0.69	1.15	19.55	0.82	18.97	0.0326	39.7877	7.00E-04	0.0122	47.0452	0.0119	768.851	158.124	766.673	138.696	817.087	154.272	815.747	135.346	794.689	146.504	794.571	145.933	794.721	147.069	NA	NA	pelagic	pelagic	pelagic	marine	138.676	1151	169.14	1251	0.008292711	0.140976088	0.136793677	11.54489602	0.022056003	M44753-81246	NA	ark:/87602/m4/M81246
Sphyraena_sphyraena	NA	NA	1	80	1601	51.25	0.78	0.9	20.26	0.86	20.24	0.032	44.6217	6.00E-04	0.0127	49.1276	0.0126	627.489	170.864	626.457	150.629	673.947	168.179	673.327	147.945	651.647	160.333	651.454	159.83	651.672	160.702	NA	NA	pelagic	pelagic	pelagic	marine	138.676	1151	169.14	1251	0.006489948	0.146095936	0.145951715	11.54489602	0.017560976	M44753-81246	NA	ark:/87602/m4/M81246
Sphyraena_sphyraena	NA	NA	1	90	1601	48.8	0.74	3.44	18.62	0.77	17.56	0.0305	42.6092	0.0022	0.0116	43.9007	0.011	489.735	174.373	488.874	155.776	535.025	173.34	534.853	155.776	513.155	165.074	513.155	163.352	513.155	166.797	NA	NA	pelagic	pelagic	pelagic	marine	138.676	1151	169.14	1251	0.024806023	0.134269809	0.126626092	11.54489602	0.070491803	M44753-81246	NA	ark:/87602/m4/M81246
Scomber_japonicus	NA	NA	1	30	1816	46.45	1.1	2.81	25.68	1.21	25.21	0.0256	62.9372	0.0015	0.0141	69.1221	0.0139	1444.109	459.131	1444.829	433.461	1483.214	460.811	1484.174	435.621	1465.413	447.444	1465.448	446.007	1465.379	448.813	NA	NA	pelagic	pelagic	pelagic	marine	199.288	1198	353.709	1368	0.014100197	0.128858737	0.126500341	9.112440287	0.060495156	M46870-85314	NA	ark:/87602/m4/M85314
Scomber_japonicus	NA	NA	1	40	1816	49.93	0.92	4.08	23.75	1.08	24.07	0.0275	52.547	0.0022	0.0131	61.8376	0.0133	1261.846	449.718	1263.3	426.017	1305.614	453.499	1307.504	429.506	1286.565	439.54	1286.711	437.504	1286.42	441.575	NA	NA	pelagic	pelagic	pelagic	marine	199.288	1198	353.709	1368	0.020472883	0.11917426	0.120779977	9.112440287	0.0817144	M46870-85314	NA	ark:/87602/m4/M85314
Scomber_japonicus	NA	NA	1	50	1816	53.77	0.91	5.42	24.07	1.04	25.67	0.0296	51.9959	0.003	0.0133	59.8693	0.0141	1076.811	413.864	1071.427	390.405	1116.327	412.038	1123.634	387.425	1098.064	396.181	1098.1	393.669	1098.312	399.083	NA	NA	pelagic	pelagic	pelagic	marine	199.288	1198	353.709	1368	0.027196821	0.120779977	0.128808558	9.112440287	0.100799702	M46870-85314	NA	ark:/87602/m4/M85314
Scomber_japonicus	NA	NA	1	60	1816	56.95	1.01	5.02	28.32	1.08	28.52	0.0314	58.0884	0.0028	0.0156	61.9206	0.0157	874.908	406.213	879.873	378.333	924.174	413.851	927.993	385.59	902.596	396.092	902.978	393.61	902.214	398.575	NA	NA	pelagic	pelagic	pelagic	marine	199.288	1198	353.709	1368	0.025189675	0.142105897	0.14310947	9.112440287	0.088147498	M46870-85314	NA	ark:/87602/m4/M85314
Scomber_japonicus	NA	NA	1	70	1816	56.53	1.02	5.25	28.12	1.05	27.58	0.0311	58.1623	0.0029	0.0155	60.4307	0.0152	722.068	385.497	726.358	357.705	771.309	391.279	774.294	363.86	749.3	374.678	749.859	371.881	749.3	377.103	NA	NA	pelagic	pelagic	pelagic	marine	199.288	1198	353.709	1368	0.026343784	0.141102324	0.138392678	9.112440287	0.092871042	M46870-85314	NA	ark:/87602/m4/M85314
Scomber_japonicus	NA	NA	1	80	1816	57.05	0.91	3.85	26.98	1.1	27.67	0.0314	52.0591	0.0021	0.0149	63.2238	0.0152	512.328	342.251	518.451	315.976	561.19	353.824	567.251	326.821	542.345	335.139	542.73	333.244	542.056	337.034	NA	NA	pelagic	pelagic	pelagic	marine	199.288	1198	353.709	1368	0.019318775	0.13538196	0.138844286	9.112440287	0.067484663	M46870-85314	NA	ark:/87602/m4/M85314
Scomber_japonicus	NA	NA	1	90	1816	56.12	0.99	3.91	27.2	1	26.79	0.0309	56.9506	0.0022	0.015	57.3786	0.0148	357.433	302.547	365.389	276.538	405.78	316.317	412.206	290.308	385.527	296.392	385.983	294.567	385.198	298.394	NA	NA	pelagic	pelagic	pelagic	marine	199.288	1198	353.709	1368	0.019619847	0.13648589	0.134428566	9.112440287	0.069672131	M46870-85314	NA	ark:/87602/m4/M85314
Xiphophorus_hellerii			1	40	1.92	0.06	0.83	0	0.03	1.15	0.03	0.0333	47.5351	0.0012	0.0157	66.1352	0.0147	0.882	-0.258	0.88	-0.288	0.827	-0.257	0.824	-0.285	0.847	-0.27	0.846	-0.271	0.847	-0.269	NA	NA	benthopelagic	benthopelagic	demersal	freshwater	0.395688	1.029	0.791147	1.059	0	0.075817311	0.075817311	4.852307879	0	M26542-51315	NA	ark:/87602/m4/M51315
Xiphophorus_hellerii			1	50	1.92	0.07	0.76	0	0.03	1.21	0.03	0.035	43.4321	0.0012	0.0152	69.1114	0.0162	1.122	-0.272	1.119	-0.301	1.062	-0.269	1.061	-0.3	1.084	-0.284	1.084	-0.285	1.085	-0.283	NA	NA	benthopelagic	benthopelagic	demersal	freshwater	0.395688	1.029	0.791147	1.059	0	0.075817311	0.075817311	4.852307879	0	M26542-51315	NA	ark:/87602/m4/M51315
Xiphophorus_hellerii			1	60	1.92	0.06	0.83	0	0.03	1.19	0.03	0.0313	47.4195	0.001	0.0151	68.4047	0.0146	1.289	-0.283	1.287	-0.312	1.235	-0.279	1.234	-0.307	1.255	-0.295	1.255	-0.296	1.255	-0.294	NA	NA	benthopelagic	benthopelagic	demersal	freshwater	0.395688	1.029	0.791147	1.059	0	0.075817311	0.075817311	4.852307879	0	M26542-51315	NA	ark:/87602/m4/M51315
Xiphophorus_hellerii			1	70	1.92	0.06	1.06	0	0.03	1.32	0.03	0.0329	60.9552	5.00E-04	0.0178	75.6773	0.0178	1.497	-0.293	1.493	-0.327	1.446	-0.29	1.442	-0.324	1.466	-0.308	1.466	-0.309	1.466	-0.308	NA	NA	benthopelagic	benthopelagic	demersal	freshwater	0.395688	1.029	0.791147	1.059	0	0.075817311	0.075817311	4.852307879	0	M26542-51315	NA	ark:/87602/m4/M51315
Xiphophorus_hellerii			1	80	1.92	0.06	1.08	0	0.04	1.38	0.03	0.0306	61.9422	5.00E-04	0.0182	79.2912	0.0177	1.648	-0.302	1.648	-0.337	1.599	-0.299	1.598	-0.333	1.619	-0.317	1.619	-0.318	1.619	-0.317	NA	NA	benthopelagic	benthopelagic	demersal	freshwater	0.395688	1.029	0.791147	1.059	0	0.101089747	0.075817311	4.852307879	0	M26542-51315	NA	ark:/87602/m4/M51315
Xiphophorus_hellerii			1	90	1.92	0.06	1.27	0	0.04	1.31	0.04	0.0315	72.7382	5.00E-04	0.0188	74.8709	0.0188	1.849	-0.31	1.846	-0.346	1.8	-0.308	1.799	-0.344	1.823	-0.327	1.823	-0.327	1.823	-0.326	NA	NA	benthopelagic	benthopelagic	demersal	freshwater	0.395688	1.029	0.791147	1.059	0	0.101089747	0.101089747	4.852307879	0	M26542-51315	NA	ark:/87602/m4/M51315
Discherodontus_ashmeadi	NA	NA	1	40	687	18.54	1.13	0.73	10.76	1.41	10.95	0.027	64.5456	0.0011	0.0157	80.5384	0.0159	319.894	69.612	319.026	58.883	305.01	70.852	304.08	59.937	310.946	64.494	310.963	64.157	310.98	64.889	NA	NA	NA	NA	benthic	freshwater	118.844	269	209.917	392	0.006160996	0.090572972	0.092175862	5.780687288	0.039495339	M25028-49156	NA	ark:/87602/m4/M49156
Discherodontus_ashmeadi	NA	NA	1	50	687	18.32	1.05	0.65	10.13	1.31	9.85	0.0267	59.9095	9.00E-04	0.0148	74.932	0.0143	381.989	65.602	381.651	55.474	367.191	66.333	366.066	56.543	373.041	61.001	373.048	60.673	373.059	61.32	NA	NA	NA	NA	benthic	freshwater	118.844	269	209.917	392	0.005444898	0.085268406	0.082919009	5.780687288	0.035322487	M25028-49156	NA	ark:/87602/m4/M49156
Discherodontus_ashmeadi	NA	NA	1	60	687	19.51	1.17	1.25	11.19	1.19	10.7	0.0284	67.2792	0.0018	0.0163	68.3603	0.0156	459.713	63.854	459.011	52.683	443.124	64.389	443.058	53.686	450.964	58.731	450.942	58.174	450.942	59.419	NA	NA	NA	NA	benthic	freshwater	118.844	269	209.917	392	0.010475918	0.094182589	0.09006095	5.780687288	0.063801936	M25028-49156	NA	ark:/87602/m4/M49156
Discherodontus_ashmeadi	NA	NA	1	70	687	20.43	1.15	0.75	11.13	1.26	11.98	0.0297	65.7964	0.0011	0.0162	72.1573	0.0174	526.124	63.852	526.217	52.721	509.194	63.852	509.568	51.879	517.572	58.519	517.617	58.129	517.542	58.879	NA	NA	NA	NA	benthic	freshwater	118.844	269	209.917	392	0.006342269	0.093663866	0.100794654	5.780687288	0.036890769	M25028-49156	NA	ark:/87602/m4/M49156
Discherodontus_ashmeadi	NA	NA	1	80	687	20.14	1.29	0.45	11.87	1.22	11.7	0.0293	73.7364	7.00E-04	0.0173	69.7704	0.017	592.278	67.958	593.056	56.11	576.019	66.748	576.798	55.073	584.792	61.241	584.792	61.014	584.777	61.468	NA	NA	NA	NA	benthic	freshwater	118.844	269	209.917	392	0.003822218	0.09990842	0.098456464	5.780687288	0.022553559	M25028-49156	NA	ark:/87602/m4/M49156
Discherodontus_ashmeadi	NA	NA	1	90	687	19.05	1.32	0.98	11.49	1.29	11.62	0.0277	75.5482	0.0014	0.0167	73.8839	0.0169	654.816	74.582	655.952	63.144	639.647	72.797	641.188	61.278	647.976	68.617	648.007	68.141	647.961	69.117	NA	NA	NA	NA	benthic	freshwater	118.844	269	209.917	392	0.008221563	0.096717329	0.097788863	5.780687288	0.051303454	M25028-49156	NA	ark:/87602/m4/M49156
Barbichthys_laevis	NA	NA	1	40	1283	32.59	1.25	2	20.23	1.54	20.83	0.0254	71.3455	0.0016	0.0158	88.0969	0.0162	584.392	211.804	587.432	191.803	560.711	209.084	561.831	188.283	571.895	200.422	572.106	199.446	571.651	201.398	NA	NA	NA	NA	benthic	freshwater	200.947	583	346.311	592	0.009974409	0.100676842	0.1036648	6.384768123	0.061497599	M43028-77605	NA	ark:/87602/m4/M77605
Barbichthys_laevis	NA	NA	1	50	1283	34.91	1.2	1.72	21.02	1.4	20.65	0.0272	69.0202	0.0013	0.0164	80.1365	0.0161	720.438	223.291	721.052	202.28	692.914	221.694	693.528	201.051	705.474	212.114	705.598	211.306	705.556	213.025	NA	NA	NA	NA	benthic	freshwater	200.947	583	346.311	592	0.008557047	0.104604545	0.102774012	6.384768123	0.049254437	M43028-77605	NA	ark:/87602/m4/M77605
Barbichthys_laevis	NA	NA	1	60	1283	38.17	1.17	1.77	21.83	1.24	20.89	0.0297	67.2581	0.0014	0.017	70.9173	0.0163	841.704	217.776	840.911	195.964	810.374	217.248	810.109	196.361	824.906	206.765	824.965	205.903	824.941	207.675	NA	NA	NA	NA	benthic	freshwater	200.947	583	346.311	592	0.008819054	0.108617747	0.103951196	6.384768123	0.046429787	M43028-77605	NA	ark:/87602/m4/M77605
Barbichthys_laevis	NA	NA	1	70	1283	40.94	1.24	2.37	23.25	1.2	23	0.0319	71.0508	0.0018	0.0181	68.8179	0.0179	994.834	189.787	992.503	166.658	962.381	192.476	959.154	169.706	977.508	180.18	977.508	178.841	977.424	181.213	NA	NA	NA	NA	benthic	freshwater	200.947	583	346.311	592	0.011811507	0.115683067	0.114445754	6.384768123	0.057970868	M43028-77605	NA	ark:/87602/m4/M77605
Barbichthys_laevis	NA	NA	1	80	1283	40.13	1.2	1.75	23.27	1.26	23.25	0.0313	68.8891	0.0014	0.0181	72.4695	0.0181	1093.864	179.087	1091.536	155.937	1061.145	182.449	1058.946	159.3	1075.83	169.274	1075.803	168.308	1075.937	170.052	NA	NA	NA	NA	benthic	freshwater	200.947	583	346.311	592	0.008704486	0.115785551	0.115718128	6.384768123	0.043581775	M43028-77605	NA	ark:/87602/m4/M77605
Barbichthys_laevis	NA	NA	1	90	1283	37.13	1.26	1.24	22.06	1.28	22.2	0.0289	72.3994	0.001	0.0172	73.332	0.0173	1219.471	167.257	1217.962	145.245	1189.66	169.647	1188.025	147.509	1203.733	157.862	1203.733	157.234	1203.751	158.472	NA	NA	NA	NA	benthic	freshwater	200.947	583	346.311	592	0.00616148	0.109798419	0.110468404	6.384768123	0.033343446	M43028-77605	NA	ark:/87602/m4/M77605
Anoplarchus_insignis	NA	Stichaeidae	1	20	2695	62.51	1.28	3.29	43.38	2.07	43.91	0.0232	73.1531	0.0012	0.0161	118.505	0.0163	597.256	203.311	595.875	159.949	554.446	201.93	554.17	158.016	567.358	180.83	567.318	182.556	567.46	179.267	NA	NA	benthic	demersal	benthic	marine	312.792	775	487.897	1315	0.01052477	0.138699153	0.140396389	8.615949257	0.052660956	NA	NA	NA
Anoplarchus_insignis	NA	Stichaeidae	1	30	2695	54.92	1.25	2.14	44.88	1.41	41.26	0.0204	71.6306	8.00E-04	0.0167	80.6276	0.0153	881.069	154.207	883.629	199.014	827.666	199.38	826.294	158.139	851.285	178.014	851.229	179.14	851.285	177	NA	NA	benthic	demersal	benthic	marine	312.792	775	487.897	1315	0.006843949	0.14348216	0.131920942	8.615949257	0.038981984	NA	NA	NA
Anoplarchus_insignis	NA	Stichaeidae	1	40	2695	72.22	1.24	3.03	45.47	1.35	40.46	0.0268	71.0656	0.0011	0.0169	77.0838	0.015	1175.171	192.714	1173.178	147.284	1117.387	190.921	1116.59	150.473	1142.366	171.353	1142.441	172.641	1142.441	169.612	NA	NA	benthic	demersal	benthic	marine	312.792	775	487.897	1315	0.009683752	0.145379981	0.129337871	8.615949257	0.041940055	NA	NA	NA
Anoplarchus_insignis	NA	Stichaeidae	1	50	2695	69.03	1.11	4.17	42.29	1.59	40.83	0.0256	63.8129	0.0015	0.0157	91.0208	0.0152	1448.536	188.478	1446.493	146.241	1394.718	189.159	1392.334	148.398	1413.581	168.667	1413.519	170.719	1413.581	166.553	NA	NA	benthic	demersal	benthic	marine	312.792	775	487.897	1315	0.01332023	0.135190098	0.13053613	8.615949257	0.060357697	NA	NA	NA
Anoplarchus_insignis	NA	Stichaeidae	1	60	2695	66.04	1.16	5.83	40.97	1.41	36.49	0.0245	66.1825	0.0022	0.0152	80.9186	0.0135	1707.188	185.06	1706.649	144.096	1654.636	182.994	1653.558	146.522	1675.487	164.798	1675.358	167.321	1675.746	161.499	NA	NA	benthic	demersal	benthic	marine	312.792	775	487.897	1315	0.018654296	0.130973765	0.116652369	8.615949257	0.088353512	NA	NA	NA
Anoplarchus_insignis	NA	Stichaeidae	1	70	2695	63.95	1.11	6.11	37.41	1.35	35.46	0.0237	63.7615	0.0023	0.0139	77.4205	0.0132	1963.911	179.128	1963.517	141.719	1912.128	178.735	1910.947	143.294	1933.654	161.277	1933.602	164.356	1933.811	158.251	NA	NA	benthic	demersal	benthic	marine	312.792	775	487.897	1315	0.019529196	0.119603682	0.113368218	8.615949257	0.095525123	NA	NA	NA
Anoplarchus_insignis	NA	Stichaeidae	1	80	2695	61.95	1.2	3.87	37.76	1.31	33.73	0.023	68.7805	0.0014	0.014	74.8556	0.0125	2214.447	174.386	2212.97	136.654	2164.656	172.729	2163.582	139.016	2186.142	155.105	2186.147	152.929	2186.147	156.802	NA	NA	benthic	demersal	benthic	marine	312.792	775	487.897	1315	0.01238203	0.120722068	0.107835568	8.615949257	0.062514229	NA	NA	NA
Anoplarchus_insignis	NA	Stichaeidae	1	90	2695	59.72	1.07	3.25	35.03	1.38	31.7	0.0222	61.021	0.0012	0.013	79.0797	0.0118	2507.375	165.845	2507.179	130.816	2458.451	163.301	2458.451	131.599	2477.632	146.635	2477.76	145.014	2477.504	148.256	NA	NA	benthic	demersal	benthic	marine	312.792	775	487.897	1315	0.010396978	0.111989911	0.101351697	8.615949257	0.054456662	NA	NA	NA
Apodichthys_flavidus			1	20	4067	59.21	1.16	3.92	38.86	1.74	38.03	0.0146	66.2631	0.001	0.0096	99.7333	0.0094	873.933	-212.247	866.482	-250.381	827.691	-204.138	822.65	-241.834	840.927	-225.965	840.723	-227.907	841.268	-224.024	NA	NA	demersal	demersal	demersal	marine	209.695	1171	535.955	2131	0.018698874	0.185293437	0.181366113	19.39483536	0.066227545	NA	NA	NA
Apodichthys_flavidus			1	30	4067	60.32	1.11	3.8	37.01	1.65	34.93	0.0148	63.6112	9.00E-04	0.0091	94.7219	0.0086	1296.016	-232.74	1296.708	-269.742	1250.801	-237.236	1250.368	-272.163	1266.608	-253.253	1266.795	-255.218	1266.708	-251.414	NA	NA	demersal	demersal	demersal	marine	209.695	1171	535.955	2131	0.018145377	0.176487137	0.166573757	19.39483536	0.063085263	NA	NA	NA
Apodichthys_flavidus			1	40	4067	62.26	1.19	4.32	41.95	1.59	36.51	0.0153	68.38	0.0011	0.0103	91.1438	0.009	1687.442	-197.206	1691.207	-238.985	1638.579	-204.737	1643.152	-240.957	1658.752	-222.309	1658.931	-224.461	1658.573	-220.157	NA	NA	demersal	demersal	demersal	marine	209.695	1171	535.955	2131	0.020595929	0.200044361	0.174098302	19.39483536	0.069373139	NA	NA	NA
Apodichthys_flavidus			1	50	4067	59.67	1.25	3.95	41.33	1.56	36.72	0.0147	71.6535	0.001	0.0102	89.1066	0.009	2127.829	-167.261	2130.519	-208.502	2080.312	-170.668	2083.54	-207.247	2100.574	-188.957	2100.753	-190.93	2100.574	-186.985	NA	NA	demersal	demersal	demersal	marine	209.695	1171	535.955	2131	0.018832394	0.197089279	0.175116979	19.39483536	0.066182699	NA	NA	NA
Apodichthys_flavidus			1	60	4067	59.4	1.16	3.45	40.89	1.71	34.81	0.0146	66.5535	8.00E-04	0.0101	97.7826	0.0086	2523.748	-150.764	2524.645	-191.647	2477.306	-154.53	2478.562	-189.316	2493.098	-172.945	2493.147	-174.578	2493.015	-171.13	NA	NA	demersal	demersal	demersal	marine	209.695	1171	535.955	2131	0.016454974	0.195011036	0.16599665	19.39483536	0.058092365	NA	NA	NA
Apodichthys_flavidus			1	70	4067	57.21	1.12	4.84	37.88	1.6	32.48	0.0141	64.4183	0.0012	0.0093	91.8175	0.008	2912.667	-135.069	2914.739	-172.894	2867.589	-138.696	2868.28	-171.166	2883.651	-154.24	2883.651	-156.831	2883.824	-151.995	NA	NA	demersal	demersal	demersal	marine	209.695	1171	535.955	2131	0.023076818	0.180651461	0.154879	19.39483536	0.084581969	NA	NA	NA
Apodichthys_flavidus			1	80	4067	51.72	1.12	4.46	34.01	1.66	30.84	0.0127	64.0252	0.0011	0.0084	95.2429	0.0076	3343.069	-109.162	3346.351	-143.014	3302.309	-113.135	3304.727	-143.878	3317.572	-127.846	3317.53	-129.984	3317.551	-125.521	NA	NA	demersal	demersal	demersal	marine	209.695	1171	535.955	2131	0.021283528	0.162191398	0.14706094	19.39483536	0.086286861	NA	NA	NA
Apodichthys_flavidus			1	90	4067	49.08	1.06	3.94	29.19	1.39	26.28	0.0121	60.619	0.001	0.0072	79.5178	0.0065	3754.509	-93.525	3755.61	-122.69	3714.476	-95.451	3714.339	-121.727	3730.138	-107.322	3730.122	-109.24	3730.205	-105.305	NA	NA	demersal	demersal	demersal	marine	209.695	1171	535.955	2131	0.018769524	0.139182023	0.125307504	19.39483536	0.080190805	NA	NA	NA
Anoplarchus_purpurescens	NA	Stichaeidae	1	20	2869	61.67	1.38	0	38.61	1.4	39.2	0.0215	78.8489	0	0.0135	80.4025	0.0137	625.751	284.752	622.6	246.268	578.49	286.552	576.69	247.393	600.77	267.423	600.77	267.423	600.77	267.423	NA	NA	demersal	demersal	demersal	marine	301.673	1224	518.94	774	0	0.12799549	0.129943177	9.510297574	0	NA	NA	NA
Anoplarchus_purpurescens	NA	Stichaeidae	1	30	2869	62.15	1.14	4.28	36.12	1.36	34.98	0.0217	65.13	0.0015	0.0126	77.9029	0.0122	911.569	251.219	906.617	215.436	861.832	255.945	857.106	221.287	880.961	236.141	880.961	234.115	881.186	238.391	NA	NA	demersal	demersal	demersal	marine	301.673	1224	518.94	774	0.014193897	0.119745645	0.11594918	9.510297574	0.068900746	NA	NA	NA
Anoplarchus_purpurescens	NA	Stichaeidae	1	40	2869	61.19	1.09	2.93	35.25	1.3	32.7	0.0213	62.3928	0.001	0.0123	74.3892	0.0114	1195.361	217.461	1192.21	182.353	1144.274	219.712	1142.248	187.079	1164.753	201.933	1164.978	200.582	1164.978	203.508	NA	NA	demersal	demersal	demersal	marine	301.673	1224	518.94	774	0.009699244	0.116845459	0.108381695	9.510297574	0.047819289	NA	NA	NA
Anoplarchus_purpurescens	NA	Stichaeidae	1	50	2869	57.84	1.13	3.42	33.57	1.35	32.49	0.0202	64.7255	0.0012	0.0117	77.5942	0.0113	1499.182	192.593	1496.032	159.172	1452.146	194.731	1449.896	162.323	1471.216	178.121	1471.174	176.37	1471.344	179.786	NA	NA	demersal	demersal	demersal	marine	301.673	1224	518.94	774	0.011337533	0.111276511	0.107686176	9.510297574	0.059133296	NA	NA	NA
Anoplarchus_purpurescens	NA	Stichaeidae	1	60	2869	55.66	1.13	3.04	32.86	1.35	30.89	0.0194	64.6941	0.0011	0.0115	77.4476	0.0108	1791.545	181.017	1790.126	148.192	1746.123	181.017	1745.236	150.144	1764.931	165.936	1765.108	164.516	1764.753	167.532	NA	NA	demersal	demersal	demersal	marine	301.673	1224	518.94	774	0.010066598	0.108911493	0.102381517	9.510297574	0.054563461	NA	NA	NA
Anoplarchus_purpurescens	NA	Stichaeidae	1	70	2869	54.13	1.12	3.2	31.76	1.29	28.6	0.0189	64.2142	0.0011	0.0111	73.8641	0.01	2077.741	184.388	2077.564	152.628	2034.093	182.969	2032.674	154.403	2052.369	169.484	2052.369	168.065	2052.546	171.258	NA	NA	demersal	demersal	demersal	marine	301.673	1224	518.94	774	0.010600558	0.105281193	0.094808691	9.510297574	0.0590774	NA	NA	NA
Anoplarchus_purpurescens	NA	Stichaeidae	1	80	2869	51.39	1.01	1.98	29.5	1.35	26.7	0.0179	58.1069	7.00E-04	0.0103	77.5901	0.0093	2348.323	165.936	2346.727	136.482	2305.563	167.532	2303.433	140.918	2321.088	153.551	2321.088	152.657	2321.116	154.64	NA	NA	demersal	demersal	demersal	marine	301.673	1224	518.94	774	0.006573998	0.09777875	0.088503443	9.510297574	0.038590533	NA	NA	NA
Anoplarchus_purpurescens	NA	Stichaeidae	1	90	2869	46.31	1.02	2.44	26.83	1.34	23.31	0.0161	58.2457	9.00E-04	0.0094	76.8738	0.0081	2650.733	151.72	2651.676	124.904	2612.329	148.755	2612.598	125.443	2627.151	137.167	2627.286	135.954	2627.017	138.379	NA	NA	demersal	demersal	demersal	marine	301.673	1224	518.94	774	0.008087811	0.088945897	0.07728087	9.510297574	0.052683933	NA	NA	NA
Lumpenus_sagitta	NA	NA	1	20	3386	49.33	1.22	4.66	28.06	1.33	29.2	0.0146	70.0517	0.0014	0.0083	76.3482	0.0086	780.381	-113.05	780.162	-141.109	741.025	-115.82	742.774	-144.972	760.448	-129.438	760.693	-131.853	760.26	-127.212	NA	NA	benthic	benthopelagic	benthic	marine	226.782	746	328.491	886	0.020553463	0.123730519	0.128777501	14.93063823	0.094492146	NA	NA	NA
Lumpenus_sagitta	NA	NA	1	30	3386	50.26	1.26	4.75	30.71	1.35	29.93	0.0148	72.355	0.0014	0.0091	77.2152	0.0088	1128.734	-126.297	1127.479	-156.984	1089.537	-124.902	1087.305	-154.753	1107.113	-141.222	1107.113	-143.872	1107.392	-139.13	NA	NA	benthic	benthopelagic	benthic	marine	226.782	746	328.491	886	0.020946109	0.135428085	0.131996051	14.93063823	0.094511827	NA	NA	NA
Lumpenus_sagitta	NA	NA	1	40	3386	53.53	1.29	7.32	32.54	1.35	33.35	0.0158	73.8881	0.0022	0.0096	77.1991	0.0098	1445.934	-144.988	1444.26	-177.489	1402.971	-142.617	1402.274	-175.955	1423.476	-160.402	1423.476	-164.168	1423.616	-156.845	NA	NA	benthic	benthopelagic	benthic	marine	226.782	746	328.491	886	0.032296823	0.143503814	0.147036737	14.93063823	0.136834198	NA	NA	NA
Lumpenus_sagitta	NA	NA	1	50	3386	53.47	1.35	7.41	32.58	1.29	33.67	0.0158	77.4843	0.0022	0.0096	73.6764	0.0099	1812.793	-170.096	1810.561	-202.598	1769.97	-165.912	1768.156	-199.529	1791.451	-184.603	1791.172	-188.37	1791.73	-180.977	NA	NA	benthic	benthopelagic	benthic	marine	226.782	746	328.491	886	0.032692313	0.143655795	0.148450525	14.93063823	0.13866445	NA	NA	NA
Lumpenus_sagitta	NA	NA	1	60	3386	54.2	1.35	7.97	32.84	1.26	32.28	0.016	77.6269	0.0024	0.0097	71.9834	0.0095	2147.569	-192.694	2143.942	-225.334	2104.188	-190.183	2102.235	-222.405	2125.39	-207.689	2125.111	-211.804	2125.669	-203.853	NA	NA	benthic	benthopelagic	benthic	marine	226.782	746	328.491	886	0.035146335	0.144812641	0.142344331	14.93063823	0.147051346	NA	NA	NA
Lumpenus_sagitta	NA	NA	1	70	3386	52.07	1.35	7.39	30.98	1.21	30.97	0.0154	77.2359	0.0022	0.0091	69.1555	0.0091	2479.834	-201.761	2478.997	-232.727	2437.569	-201.203	2437.569	-232.17	2460.027	-217.105	2459.887	-220.731	2460.027	-213.338	NA	NA	benthic	benthopelagic	benthic	marine	226.782	746	328.491	886	0.032605434	0.136595099	0.136549638	14.93063823	0.142013882	NA	NA	NA
Lumpenus_sagitta	NA	NA	1	80	3386	48.39	1.32	7.74	29.44	1.25	29.44	0.0143	75.7997	0.0023	0.0087	71.6523	0.0087	2805.543	-205.666	2805.962	-235.099	2766.765	-204.411	2766.207	-233.843	2786.852	-220.034	2786.991	-223.73	2786.852	-215.989	NA	NA	benthic	benthopelagic	benthic	marine	226.782	746	328.491	886	0.034139605	0.129798583	0.129804345	14.93063823	0.160008059	NA	NA	NA
Lumpenus_sagitta	NA	NA	1	90	3386	46.27	1.28	3.13	26.23	1.12	26.03	0.0137	73.1216	9.00E-04	0.0077	64.229	0.0077	3164.73	-219.894	3164.591	-246.119	3127.347	-218.081	3125.254	-244.026	3146.993	-232.367	3146.964	-234.015	3147.167	-230.892	NA	NA	benthic	benthopelagic	benthic	marine	226.782	746	328.491	886	0.013799996	0.115641314	0.11477668	14.93063823	0.067640814	NA	NA	NA
Phytichthys_chirus	Cebidichthys_violaceus	Stichaeidae	1	20	4580	82.86	1.11	9.23	47.91	1.29	45.33	0.0181	63.7531	0.002	0.0105	73.8148	0.0099	4064.883	-204.492	4064.413	-252.398	4133.688	-206.371	4132.984	-251.694	4103.16	-229.15	4103.865	-233.846	4102.691	-224.688	NA	NA	demersal	demersal	demersal	marine	299.199	4079	581.386	2349	0.03085887	0.160121877	0.151499394	15.30753779	0.111428268	NA	NA	NA
Phytichthys_chirus	Cebidichthys_violaceus	Stichaeidae	1	30	4580	82.52	1.04	8	51.25	1.51	43.47	0.018	59.579	0.0017	0.0112	86.3966	0.0095	3666.725	-191.342	3664.376	-242.535	3734.121	-197.447	3732.712	-240.891	3710.286	-218.347	3710.403	-222.574	3710.873	-214.59	NA	NA	demersal	demersal	demersal	marine	299.199	4079	581.386	2349	0.026730778	0.171280197	0.145277366	15.30753779	0.096920959	NA	NA	NA
Phytichthys_chirus	Cebidichthys_violaceus	Stichaeidae	1	40	4580	80.69	1	3.27	48.89	1.55	42.3	0.0176	57.0929	7.00E-04	0.0107	88.6762	0.0092	3203.401	-173.964	3201.287	-222.809	3269.623	-180.07	3267.98	-222.34	3247.265	-199.046	3247.265	-200.68	3247.265	-197.412	NA	NA	demersal	demersal	demersal	marine	299.199	4079	581.386	2349	0.010922496	0.163405377	0.141383892	15.30753779	0.040501277	NA	NA	NA
Phytichthys_chirus	Cebidichthys_violaceus	Stichaeidae	1	50	4580	76.56	1.09	10.66	47.86	1.44	41.15	0.0167	62.2479	0.0023	0.0104	82.3602	0.009	2697.736	-159.397	2696.497	-207.239	2760.203	-162.868	2759.955	-204.016	2736.654	-181.459	2736.654	-186.912	2736.778	-176.253	NA	NA	demersal	demersal	demersal	marine	299.199	4079	581.386	2349	0.03562753	0.15995388	0.137529695	15.30753779	0.13922613	NA	NA	NA
Phytichthys_chirus	Cebidichthys_violaceus	Stichaeidae	1	60	4580	72.55	1.03	8.2	44.15	1.37	37.19	0.0158	59.1547	0.0018	0.0096	78.3854	0.0081	2269.889	-154.935	2268.401	-199.059	2330.372	-156.67	2331.116	-193.853	2307.939	-175.262	2308.063	-179.476	2308.559	-171.296	NA	NA	demersal	demersal	demersal	marine	299.199	4079	581.386	2349	0.027389877	0.147557588	0.124300023	15.30753779	0.11295848	NA	NA	NA
Phytichthys_chirus	Cebidichthys_violaceus	Stichaeidae	1	70	4580	73.37	1.01	6.2	42.39	1.26	34.7	0.016	58.0698	0.0014	0.0093	72.041	0.0076	1788.498	-140.558	1788.25	-182.946	1850.469	-145.516	1850.221	-180.219	1826.548	-161.256	1826.672	-164.603	1826.92	-158.406	NA	NA	demersal	demersal	demersal	marine	299.199	4079	581.386	2349	0.020728547	0.141674021	0.115989312	15.30753779	0.084533324	NA	NA	NA
Phytichthys_chirus	Cebidichthys_violaceus	Stichaeidae	1	80	4580	68.42	0.96	7.45	38.16	1.16	30.61	0.0149	54.9741	0.0016	0.0083	66.6635	0.0067	1323.964	-136.84	1319.75	-174.766	1382.96	-145.268	1380.233	-175.757	1358.42	-158.406	1358.172	-162.62	1358.667	-155.183	NA	NA	demersal	demersal	demersal	marine	299.199	4079	581.386	2349	0.024911364	0.127538504	0.102308869	15.30753779	0.108943343	NA	NA	NA
Phytichthys_chirus	Cebidichthys_violaceus	Stichaeidae	1	90	4580	65.34	0.91	5.84	31.33	1.02	29.38	0.0143	51.8642	0.0013	0.0068	58.2922	0.0064	875.046	-143.285	877.525	-174.518	934.786	-140.93	934.538	-170.304	908.324	-155.579	908.6	-158.526	908.232	-152.694	NA	NA	demersal	demersal	demersal	marine	299.199	4079	581.386	2349	0.01953081	0.104717015	0.098178961	15.30753779	0.089433622	NA	NA	NA
Pholis_laeta		NA	1	20	4260	68.74	1.01	2.05	41.88	1.66	36.95	0.0161	57.9335	5.00E-04	0.0098	95.0574	0.0087	3627.696	342.487	3627.473	300.608	3683.831	334.691	3680.044	297.935	3665.05	317.261	3665.093	316.22	3664.92	318.258	NA	NA	demersal	demersal	demersal	marine	237.741	2905	560.46	2795	0.008603184	0.176156379	0.155423649	17.91865938	0.029754557	NA	NA	NA
Pholis_laeta		NA	1	30	4260	66.65	0.89	2.06	35.42	1.5	34.37	0.0156	51.1034	5.00E-04	0.0083	85.9337	0.0081	3205.26	371.46	3205.817	336.045	3261.947	367.339	3259.72	333.038	3242.534	352.534	3242.534	351.442	3242.534	353.5	NA	NA	demersal	demersal	demersal	marine	237.741	2905	560.46	2795	0.008656479	0.148983053	0.144582627	17.91865938	0.030878	NA	NA	NA
Pholis_laeta		NA	1	40	4260	69	0.99	6.11	40.82	1.56	36.88	0.0162	56.5567	0.0014	0.0096	89.1671	0.0087	2754.277	401.535	2752.645	360.745	2810.917	396.407	2809.052	359.579	2791.385	379.997	2791.385	376.943	2791.629	383.05	NA	NA	demersal	demersal	demersal	marine	237.741	2905	560.46	2795	0.025708113	0.171710538	0.155106575	17.91865938	0.088581522	NA	NA	NA
Pholis_laeta		NA	1	50	4260	72.27	0.98	5.67	42.69	1.59	38.46	0.017	56.1282	0.0013	0.01	91.139	0.009	2346.342	415.031	2348.233	372.381	2406.639	412.089	2405.589	373.642	2387.311	394.231	2387.311	391.5	2387.311	397.173	NA	NA	demersal	demersal	demersal	marine	237.741	2905	560.46	2795	0.023862102	0.179573152	0.161778302	17.91865938	0.078495022	NA	NA	NA
Pholis_laeta		NA	1	60	4260	73.09	0.91	6.72	44.57	1.72	37.48	0.0172	52.0023	0.0016	0.0105	98.4982	0.0088	1938.873	418.937	1936.164	374.453	1999.163	415.437	1999.389	377.953	1983.131	397.147	1983.131	393.985	1983.244	400.703	NA	NA	demersal	demersal	demersal	marine	237.741	2905	560.46	2795	0.028261639	0.187457823	0.157670243	17.91865938	0.091929434	NA	NA	NA
Pholis_laeta		NA	1	70	4260	69.77	1.06	2.82	42.66	1.5	35.88	0.0164	60.6636	7.00E-04	0.01	85.7055	0.0084	1495.525	430.315	1496.653	387.67	1551.708	425.126	1551.934	389.25	1532.518	408.267	1532.59	406.857	1532.554	409.676	NA	NA	demersal	demersal	demersal	marine	237.741	2905	560.46	2795	0.011858408	0.179438615	0.150906709	17.91865938	0.040405585	NA	NA	NA
Pholis_laeta		NA	1	80	4260	63.08	0.88	2.64	37.38	1.69	32.18	0.0148	50.7002	6.00E-04	0.0088	96.6466	0.0076	1074.039	433.756	1073.268	396.383	1127.017	432.6	1127.595	400.428	1112.991	417.056	1113.102	415.81	1112.825	418.44	NA	NA	demersal	demersal	demersal	marine	237.741	2905	560.46	2795	0.011123647	0.157233931	0.135345572	17.91865938	0.041924152	NA	NA	NA
Pholis_laeta		NA	1	90	4260	62.82	0.91	1.37	35.81	1.42	30.02	0.0147	52.3933	3.00E-04	0.0084	81.4602	0.007	624.916	414.851	628.479	379.214	679.56	416.039	680.747	386.044	662.754	401.907	662.754	401.21	662.679	402.579	NA	NA	demersal	demersal	demersal	marine	237.741	2905	560.46	2795	0.005767002	0.150645754	0.126265463	17.91865938	0.021823466	NA	NA	NA
Pholis_ornata	NA	NA	1	20	4080	68.4	1.07	7.91	38.71	1.4	39.54	0.0168	61.2883	0.0019	0.0095	80.3686	0.0097	869.527	227.424	868.695	188.726	812.52	227.632	813.56	188.102	836.446	208.283	836.654	204.33	836.446	212.236	NA	NA	benthic	demersal	benthic	marine	207.071	919.5	539.009	1489.5	0.038193352	0.186925948	0.190966762	19.70338676	0.115625226	NA	NA	NA
Pholis_ornata	NA	NA	1	30	4080	61.31	1.18	11.47	42.31	1.52	37.41	0.015	67.7569	0.0028	0.0104	87.1184	0.0092	1303.32	225.968	1305.817	183.733	1251.723	225.136	1255.26	187.894	1273.153	206.203	1273.777	200.585	1272.945	212.028	NA	NA	benthic	demersal	benthic	marine	207.071	919.5	539.009	1489.5	0.055407115	0.204320011	0.18066066	19.70338676	0.187122474	NA	NA	NA
Pholis_ornata	NA	NA	1	40	4080	66.32	1.12	8.95	40.27	1.44	38.92	0.0163	64.1215	0.0022	0.0099	82.4473	0.0095	1689.47	219.518	1688.429	179.26	1634.127	220.35	1635.167	181.444	1656.805	199.545	1656.805	195.592	1656.805	204.538	NA	NA	benthic	demersal	benthic	marine	207.071	919.5	539.009	1489.5	0.043202573	0.194481395	0.187954362	19.70338676	0.134889858	NA	NA	NA
Pholis_ornata	NA	NA	1	50	4080	65.44	1.19	7.29	42.67	1.45	36.23	0.016	67.9855	0.0018	0.0105	82.8763	0.0089	2136.578	203.706	2132.209	161.263	2083.109	204.33	2081.652	168.129	2102.874	185.189	2102.666	181.444	2102.978	188.726	NA	NA	benthic	demersal	benthic	marine	207.071	919.5	539.009	1489.5	0.035198945	0.20605143	0.174965632	19.70338676	0.111377064	NA	NA	NA
Pholis_ornata	NA	NA	1	60	4080	65.74	1.21	7.73	43.85	1.45	36.17	0.0161	69.4174	0.0019	0.0107	82.9269	0.0089	2535.211	172.082	2531.466	128.39	2483.197	172.914	2479.66	136.92	2501.818	153.149	2501.818	149.404	2502.546	157.102	NA	NA	benthic	demersal	benthic	marine	207.071	919.5	539.009	1489.5	0.037341525	0.211773764	0.17466167	19.70338676	0.117612881	NA	NA	NA
Pholis_ornata	NA	NA	1	70	4080	62.35	1.14	8.24	40.31	1.31	30.58	0.0153	65.5473	0.002	0.0099	74.8575	0.0075	2924.481	132.135	2919.071	92.189	2872.675	133.8	2869.138	103.424	2890.776	116.531	2890.152	112.37	2890.776	120.588	NA	NA	benthic	demersal	benthic	marine	207.071	919.5	539.009	1489.5	0.039801114	0.194670819	0.147684765	19.70338676	0.132189751	NA	NA	NA
Pholis_ornata	NA	NA	1	80	4080	58.98	1.18	10.21	36.48	1.29	30.83	0.0145	67.7578	0.0025	0.0089	73.8243	0.0076	3348.704	89.9	3346.415	53.491	3300.643	88.652	3299.187	57.86	3320.408	72.216	3320.2	66.806	3320.824	77.001	NA	NA	benthic	demersal	benthic	marine	207.071	919.5	539.009	1489.5	0.049326456	0.176175721	0.148868766	19.70338676	0.173182303	NA	NA	NA
Pholis_ornata	NA	NA	1	90	4080	53.09	1.11	4.87	31.21	1.33	29.35	0.013	63.7665	0.0012	0.0076	76.0909	0.0072	3755.242	88.86	3755.658	57.652	3712.175	88.652	3711.134	59.316	3730.401	74.299	3730.505	71.839	3730.401	76.707	NA	NA	benthic	demersal	benthic	marine	207.071	919.5	539.009	1489.5	0.023514209	0.150724981	0.141760383	19.70338676	0.091717276	NA	NA	NA
Ronquilus_jordani			1	30	3741	93.39	1.17	3.9	55.39	1.37	54.12	0.025	66.9966	0.001	0.0148	78.2135	0.0145	3100.809	-173.733	3113.264	-227.706	3175.54	-159.34	3185.781	-212.483	3147.82	-191.348	3148.294	-193.301	3147.169	-189.572	NA	NA	benthic	demersal	benthic	marine	465.983	3242	588.769	2212	0.008358685	0.11887009	0.116143204	8.02818987	0.041706611	NA	NA	NA
Ronquilus_jordani			1	40	3741	93.59	1.2	4.85	57.04	1.29	53.05	0.025	68.677	0.0013	0.0152	74.1473	0.0142	2665.297	-231.434	2668.252	-288.396	2741.604	-227.403	2745.097	-280.335	2708.299	-255.776	2708.726	-258.217	2708.177	-253.396	NA	NA	benthic	demersal	benthic	marine	465.983	3242	588.769	2212	0.010412737	0.122404887	0.113839189	8.02818987	0.051844071	NA	NA	NA
Ronquilus_jordani			1	50	3741	88.35	1.21	5.76	51.94	1.26	50.51	0.0236	69.2531	0.0015	0.0139	72.2379	0.0135	2302.215	-236.146	2306.869	-287.881	2374.48	-230.672	2378.312	-281.038	2341.816	-257.077	2342.159	-259.856	2341.61	-254.125	NA	NA	benthic	demersal	benthic	marine	465.983	3242	588.769	2212	0.012355034	0.111471688	0.10839787	8.02818987	0.065162611	NA	NA	NA
Ronquilus_jordani			1	60	3741	89.5	1.17	4.63	51.74	1.28	51.72	0.0239	67.2099	0.0012	0.0138	73.3858	0.0138	1938.829	-248.001	1937.351	-299.72	2011.825	-248.888	2011.234	-300.606	1976.943	-272.151	1977.055	-274.513	1976.905	-269.883	NA	NA	benthic	demersal	benthic	marine	465.983	3242	588.769	2212	0.009941198	0.111034339	0.110994128	8.02818987	0.051760536	NA	NA	NA
Ronquilus_jordani			1	70	3741	85.98	1.13	5.56	47.43	1.24	48.63	0.023	64.5828	0.0015	0.0127	70.9885	0.013	1578.222	-226.676	1573.772	-273.893	1649.418	-232.115	1645.215	-280.568	1613.448	-252.422	1613.535	-255.216	1613.333	-249.657	NA	NA	benthic	demersal	benthic	marine	465.983	3242	588.769	2212	0.011937493	0.101776745	0.104370654	8.02818987	0.064697901	NA	NA	NA
Ronquilus_jordani			1	80	3741	80.55	1.13	4.92	42.37	1.08	42.3	0.0215	64.626	0.0013	0.0113	61.6204	0.0113	1170.858	-158.903	1160.583	-200.005	1237.795	-174.757	1227.813	-215.858	1198.455	-186.5	1197.574	-188.849	1199.042	-184.151	NA	NA	benthic	demersal	benthic	marine	465.983	3242	588.769	2212	0.010562648	0.090919305	0.090766775	8.02818987	0.061107715	NA	NA	NA
Ronquilus_jordani			1	90	3741	76.06	1.24	4.41	39.85	1	39.9	0.0203	71.3196	0.0012	0.0107	57.4219	0.0107	870.132	-46.856	852.309	-82.501	926.571	-74.863	910.445	-111.357	886.878	-75.244	886.253	-77.476	887.726	-73.324	NA	NA	benthic	demersal	benthic	marine	465.983	3242	588.769	2212	0.009454306	0.085523603	0.085621405	8.02818987	0.05792001	NA	NA	NA
Xiphister_atropurpureus	NA	Stichaeidae	1	20	3150	60.64	0.89	2.21	30.13	1.24	31.94	0.0193	50.8943	7.00E-04	0.0096	71.1769	0.0101	2913.614	-355.272	2913.614	-385.403	2966.946	-351.054	2967.549	-382.993	2944.934	-366.717	2944.818	-365.671	2944.934	-367.878	NA	NA	demersal	demersal	demersal	marine	232.91	2933	363.066	2933	0.009488843	0.129367567	0.137154659	13.52453737	0.036444224	NA	NA	NA
Xiphister_atropurpureus	NA	Stichaeidae	1	30	3150	56.91	0.83	1.76	29.89	1.5	29.22	0.0181	47.5794	6.00E-04	0.0095	86.2271	0.0093	2614.35	-365.549	2614.35	-395.434	2663.414	-363.988	2664.084	-393.204	2648.143	-378.455	2648.182	-379.268	2648.143	-377.504	NA	NA	demersal	demersal	demersal	marine	232.91	2933	363.066	2933	0.007575592	0.128311365	0.125471991	13.52453737	0.031006174	NA	NA	NA
Xiphister_atropurpureus	NA	Stichaeidae	1	40	3150	56.72	1	3.02	33.16	1.3	28.3	0.018	57.5632	0.001	0.0105	74.3823	0.009	2271.006	-365.779	2269.453	-398.901	2318.446	-367.505	2319.136	-395.796	2300.224	-380.222	2300.332	-381.823	2300.332	-378.804	NA	NA	demersal	demersal	demersal	marine	232.91	2933	363.066	2933	0.012962088	0.142365669	0.121503641	13.52453737	0.053223407	NA	NA	NA
Xiphister_atropurpureus	NA	Stichaeidae	1	50	3150	55.64	1.01	1.9	33.02	1.32	26.6	0.0177	57.9054	6.00E-04	0.0105	75.8555	0.0084	1988.706	-363.969	1988.359	-396.99	2035.108	-367.271	2035.63	-393.861	2018.349	-379.537	2018.462	-380.527	2018.293	-378.633	NA	NA	demersal	demersal	demersal	marine	232.91	2933	363.066	2933	0.008164205	0.141783621	0.114186266	13.52453737	0.034177799	NA	NA	NA
Xiphister_atropurpureus	NA	Stichaeidae	1	60	3150	55.09	1.09	3.18	31.93	1.22	25.8	0.0175	62.1901	0.001	0.0101	70.0321	0.0082	1674.587	-356.194	1675.113	-388.124	1719.325	-361.808	1719.851	-387.598	1701.295	-373.027	1701.404	-374.524	1701.431	-371.34	NA	NA	demersal	demersal	demersal	marine	232.91	2933	363.066	2933	0.013671008	0.137110181	0.110752494	13.52453737	0.057797147	NA	NA	NA
Xiphister_atropurpureus	NA	Stichaeidae	1	70	3150	49.85	0.99	3.5	29.24	1.32	24.26	0.0158	56.6513	0.0011	0.0093	75.3624	0.0077	1375.755	-347.256	1374.566	-376.475	1418.733	-350.739	1417.204	-374.946	1402.273	-362.702	1402.307	-364.518	1402.307	-361.022	NA	NA	demersal	demersal	demersal	marine	232.91	2933	363.066	2933	0.01501009	0.125555716	0.10413997	13.52453737	0.070134156	NA	NA	NA
Xiphister_atropurpureus	NA	Stichaeidae	1	80	3150	47.96	0.97	4.17	26.88	1.32	23.93	0.0152	55.4437	0.0013	0.0085	75.7209	0.0076	1043.3	-342.249	1042.219	-369.109	1083.591	-344.101	1083.745	-368.029	1068.308	-355.216	1068.308	-357.531	1068.308	-353.363	NA	NA	demersal	demersal	demersal	marine	232.91	2933	363.066	2933	0.017895324	0.115416874	0.10273709	13.52453737	0.08690113	NA	NA	NA
Xiphister_atropurpureus	NA	Stichaeidae	1	90	3150	43.28	0.91	3.72	23.29	1.23	19.96	0.0137	52.2454	0.0012	0.0074	70.5876	0.0063	728.354	-342.815	728.354	-366.105	765.736	-343.173	766.572	-363.119	752.099	-354.245	752.162	-356.081	752.099	-352.357	NA	NA	demersal	demersal	demersal	marine	232.91	2933	363.066	2933	0.015991296	0.099995706	0.085713417	13.52453737	0.086063347	NA	NA	NA
Xiphister_mucosus	NA	Stichaeidae	1	20	2143	37.1	1.01	1.45	20.09	1.26	18.9	0.0173	57.9017	7.00E-04	0.0094	72.0884	0.0088	1906.011	-98.946	1910.316	-118.569	1936.775	-93.628	1940.7	-112.112	1926.007	-105.417	1926.133	-106.111	1925.881	-104.685	NA	NA	benthic	demersal	benthic	marine	159.597	1638	258.705	1616	0.009073449	0.12587754	0.118399055	13.42757069	0.039028528	NA	NA	NA
Xiphister_mucosus	NA	Stichaeidae	1	30	2143	36.99	1.01	1.76	20.63	1.25	18.34	0.0173	57.8951	8.00E-04	0.0096	71.5433	0.0086	1719.514	-120.718	1723.055	-141.042	1750.721	-116.654	1753.737	-134.748	1739.637	-127.568	1739.84	-128.423	1739.433	-126.712	NA	NA	benthic	demersal	benthic	marine	159.597	1638	258.705	1616	0.011019888	0.129264108	0.114937242	13.42757069	0.047549962	NA	NA	NA
Xiphister_mucosus	NA	Stichaeidae	1	40	2143	35.62	1.05	2.48	21.48	1.43	19.22	0.0166	60.0878	0.0012	0.01	82.1366	0.009	1479.69	-143.49	1481.465	-164.896	1509.762	-142.342	1510.389	-161.555	1499.113	-153.131	1499.255	-154.306	1498.935	-151.85	NA	NA	benthic	demersal	benthic	marine	159.597	1638	258.705	1616	0.015518833	0.13458565	0.120448555	13.42757069	0.069533141	NA	NA	NA
Xiphister_mucosus	NA	Stichaeidae	1	50	2143	34.73	1.03	2.24	20.19	1.51	19.71	0.0162	59.1335	0.001	0.0094	86.5951	0.0092	1274.416	-147.969	1273.488	-168.138	1302.351	-149.36	1302.003	-169.065	1291.737	-158.612	1291.785	-159.702	1291.817	-157.458	NA	NA	benthic	demersal	benthic	marine	159.597	1638	258.705	1616	0.014061844	0.126508255	0.123486486	13.42757069	0.064621683	NA	NA	NA
Xiphister_mucosus	NA	Stichaeidae	1	60	2143	34.34	1.03	0.54	20.71	1.42	17.73	0.016	58.8806	3.00E-04	0.0097	81.4943	0.0083	1050.993	-144.614	1051.678	-165.308	1079.224	-144.34	1080.594	-162.019	1069.638	-153.81	1069.638	-154.095	1069.669	-153.557	NA	NA	benthic	demersal	benthic	marine	159.597	1638	258.705	1616	0.003376582	0.129735109	0.111104866	13.42757069	0.015693396	NA	NA	NA
Xiphister_mucosus	NA	Stichaeidae	1	70	2143	32.48	0.99	0.44	18.5	1.36	16.21	0.0152	56.7702	2.00E-04	0.0086	77.7579	0.0076	863.943	-148.101	865.435	-166.541	891.655	-148.314	891.975	-164.516	881.786	-157.023	881.786	-157.247	881.799	-156.811	NA	NA	benthic	demersal	benthic	marine	159.597	1638	258.705	1616	0.002733095	0.115918602	0.101537998	13.42757069	0.013427735	NA	NA	NA
Xiphister_mucosus	NA	Stichaeidae	1	80	2143	30.63	0.95	0.85	16.51	1.25	14.94	0.0143	54.3119	4.00E-04	0.0077	71.4678	0.007	629.693	-165.118	631.199	-181.555	656.54	-163.885	657.088	-178.816	646.433	-171.546	646.381	-172.014	646.394	-171.169	NA	NA	benthic	demersal	benthic	marine	159.597	1638	258.705	1616	0.005295212	0.103422042	0.09361738	13.42757069	0.02759171	NA	NA	NA
Xiphister_mucosus	NA	Stichaeidae	1	90	2143	28.38	0.84	0.94	13.36	1.18	13.57	0.0132	48.2962	4.00E-04	0.0062	67.5348	0.0063	429.057	-180.151	429.505	-193.502	453.698	-178.627	454.773	-192.158	444.096	-185.435	444.075	-185.916	444.096	-184.981	NA	NA	benthic	demersal	benthic	marine	159.597	1638	258.705	1616	0.005859984	0.083701538	0.085049441	13.42757069	0.032952893	NA	NA	NA
Ammodytes_personatus	NA	NA	1	30	2556	43.17	1.15	7.78	26.02	1.43	23.59	0.0169	66.006	0.003	0.0102	82.0097	0.0092	2057.143	-158.951	2061.687	-184.575	2091.729	-157.941	2094.001	-181.419	2079.359	-170.943	2079.738	-174.793	2079.233	-167.03	NA	NA	demersal	demersal	demersal	marine	151.432	1329	221.524	1109	0.051372288	0.171851284	0.155764146	16.87886312	0.180219788	NA	NA	NA
Ammodytes_personatus	NA	NA	1	40	2556	42.91	1.04	4.58	22.7	1.23	23.61	0.0168	59.5476	0.0018	0.0089	70.4192	0.0092	1779.12	-216.326	1780.805	-238.961	1813.553	-210.547	1818.368	-233.663	1799.346	-223.791	1799.587	-226.199	1799.346	-221.624	NA	NA	demersal	demersal	demersal	marine	151.432	1329	221.524	1109	0.030253469	0.149886622	0.15592577	16.87886312	0.106774769	NA	NA	NA
Ammodytes_personatus	NA	NA	1	50	2556	38.7	1.09	5.58	21.52	1.31	22.63	0.0151	62.3388	0.0022	0.0084	75.1987	0.0089	1535.929	-231.827	1536.567	-253.341	1568.438	-229.437	1568.916	-252.066	1554.016	-241.708	1554.335	-244.576	1554.255	-238.998	NA	NA	demersal	demersal	demersal	marine	151.432	1329	221.524	1109	0.036838803	0.142132825	0.149466744	16.87886312	0.144145856	NA	NA	NA
Ammodytes_personatus	NA	NA	1	60	2556	41.42	1.2	10.93	24.64	1.27	22.47	0.0162	68.91	0.0043	0.0096	72.8353	0.0088	1281.276	-226.409	1279.045	-250.95	1313.147	-230.393	1313.147	-252.863	1298.088	-239.636	1297.53	-245.054	1298.965	-234.218	NA	NA	demersal	demersal	demersal	marine	151.432	1329	221.524	1109	0.072181605	0.162727828	0.148383433	16.87886312	0.263899987	NA	NA	NA
Ammodytes_personatus	NA	NA	1	70	2556	40.41	1.14	5.76	22.13	1.05	20.42	0.0158	65.0442	0.0023	0.0087	60.1408	0.008	1011.224	-215.158	1012.405	-237.258	1046.99	-214.483	1046.483	-234.896	1029.107	-224.774	1029.107	-227.642	1028.601	-221.906	NA	NA	demersal	demersal	demersal	marine	151.432	1329	221.524	1109	0.038025484	0.146148325	0.13484135	16.87886312	0.142504248	NA	NA	NA
Ammodytes_personatus	NA	NA	1	80	2556	39.63	1.13	5.83	23.93	1.14	19.31	0.0155	64.4601	0.0023	0.0094	65.1495	0.0076	748.384	-268.721	755.469	-291.581	781.956	-260.202	786.679	-278.928	769.978	-274.289	770.737	-277.157	769.303	-271.505	NA	NA	demersal	demersal	demersal	marine	151.432	1329	221.524	1109	0.038506241	0.158042926	0.127532002	16.87886312	0.147130788	NA	NA	NA
Ammodytes_personatus	NA	NA	1	90	2556	40.83	1.15	7	21.15	0.91	17.88	0.016	65.8698	0.0027	0.0083	52.1228	0.007	527.107	-314.845	529.711	-335.834	561.764	-314.519	564.042	-332.254	544.68	-324.119	544.843	-327.536	545.005	-320.54	NA	NA	demersal	demersal	demersal	marine	151.432	1329	221.524	1109	0.046211338	0.139666093	0.118077435	16.87886312	0.171381351	NA	NA	NA
Lepomis_macrochirus	NA	NA	1	40	1716	52.51	1.18	2.02	31.93	1.35	30.51	0.0306	67.771	0.0012	0.0186	77.214	0.0178	1576.569	256.061	1576.569	224.135	1618.728	256.675	1619.751	226.181	1600.177	242.445	1600.161	241.479	1600.193	243.494	NA	NA	benthopelagic	benthopelagic	demersal	freshwater	280.92	1667.923	732.714	1487.923	0.007173765	0.113648014	0.108611543	6.108500641	0.038377094	NA	NA	NA
Lepomis_macrochirus	NA	NA	1	50	1716	52.53	0.88	3.28	26.87	1.45	29.38	0.0306	50.2511	0.0019	0.0157	82.8093	0.0171	1395.608	255.2	1393.932	228.381	1440.866	255.2	1439.189	225.866	1423.393	241.47	1423.393	240.001	1423.45	243.285	NA	NA	benthopelagic	benthopelagic	demersal	freshwater	280.92	1667.923	732.714	1487.923	0.011691922	0.095654699	0.104591689	6.108500641	0.062521698	NA	NA	NA
Lepomis_macrochirus	NA	NA	1	60	1716	54.03	0.83	3.14	21.87	1.05	28.01	0.0315	47.7027	0.0018	0.0127	60.2483	0.0163	1219.158	268.684	1217.009	246.92	1268.866	267.072	1264.567	239.397	1242.729	255.75	1242.661	254.284	1242.832	257.421	NA	NA	benthopelagic	benthopelagic	demersal	freshwater	280.92	1667.923	732.714	1487.923	0.011183459	0.077850776	0.099697104	6.108500641	0.058141906	NA	NA	NA
Lepomis_macrochirus	NA	NA	1	70	1716	54.29	1.01	4	26.39	1	25.54	0.0316	57.5931	0.0023	0.0154	57.4671	0.0149	1055.146	290.502	1052.621	264.233	1101.622	285.955	1100.359	260.444	1077.79	275.196	1077.79	273.241	1077.956	277.234	NA	NA	benthopelagic	benthopelagic	demersal	freshwater	280.92	1667.923	732.714	1487.923	0.014226289	0.093941598	0.090923555	6.108500641	0.073609308	NA	NA	NA
Lepomis_macrochirus	NA	NA	1	80	1716	51.77	1.05	1.54	25.76	1.11	28.21	0.0302	60.3667	9.00E-04	0.015	63.4564	0.0164	881.241	302.97	879.391	277.273	926.057	302.559	924.413	274.395	902.433	289	902.343	288.251	902.493	289.779	NA	NA	benthopelagic	benthopelagic	demersal	freshwater	280.92	1667.923	732.714	1487.923	0.005465417	0.091711189	0.100426959	6.108500641	0.029655826	NA	NA	NA
Lepomis_macrochirus	NA	NA	1	90	1716	52.05	1.28	2.17	30.53	1.19	29.87	0.0303	73.477	0.0013	0.0178	68.1686	0.0174	706.633	314.606	705.362	284.101	748.577	313.017	748.1	283.147	726.405	300.299	726.428	299.147	726.382	301.312	NA	NA	benthopelagic	benthopelagic	demersal	freshwater	280.92	1667.923	732.714	1487.923	0.00770856	0.108683849	0.106342761	6.108500641	0.041604175	NA	NA	NA
Ophiodon_elongatus	Hexagrammos_decagrammus	Hexagrammidae	1	30	3316	60.96	1.4	3.84	41.25	1.28	34.29	0.0184	80.2663	0.0012	0.0124	73.3658	0.0103	1012.071	-186.812	1016.648	-227.807	964.708	-197.359	970.28	-231.19	990.392	-212.134	990.707	-214.066	990.302	-210.246	NA	NA	benthic	demersal	benthic	marine	374.199	872	515.999	804	0.010265685	0.1102347	0.091627147	8.861595034	0.063017169	NA	NA	NA
Ophiodon_elongatus	Hexagrammos_decagrammus	Hexagrammidae	1	40	3316	60.9	1.28	4.45	41.24	1.42	36.1	0.0184	73.5496	0.0013	0.0124	81.1924	0.0109	1360.865	-235.223	1349.737	-274.936	1313.514	-223.003	1304.35	-257.916	1328.789	-247.442	1328.571	-249.624	1329.444	-245.26	NA	NA	benthic	demersal	benthic	marine	374.199	872	515.999	804	0.011893307	0.110215775	0.096461127	8.861595034	0.073077159	NA	NA	NA
Ophiodon_elongatus	Hexagrammos_decagrammus	Hexagrammidae	1	50	3316	59.73	1.35	5.24	40.84	1.38	37.76	0.018	77.3445	0.0016	0.0123	79.3006	0.0114	1667.811	-345.548	1658.81	-385.384	1622.23	-332.333	1612.845	-368.913	1639.658	-356.081	1639.083	-358.38	1640.711	-353.4	NA	NA	benthic	demersal	benthic	marine	374.199	872	515.999	804	0.014001506	0.109140421	0.100921508	8.861595034	0.087723227	NA	NA	NA
Ophiodon_elongatus	Hexagrammos_decagrammus	Hexagrammidae	1	60	3316	60.2	1.44	9.85	41.05	1.44	41.31	0.0182	82.6255	0.003	0.0124	82.419	0.0125	2029.977	-420.815	2027.679	-461.801	1984.012	-414.304	1980.756	-455.481	2005.845	-437.286	2005.175	-441.883	2006.42	-432.115	NA	NA	benthic	demersal	benthic	marine	374.199	872	515.999	804	0.026314935	0.109701981	0.110383862	8.861595034	0.16356281	NA	NA	NA
Ophiodon_elongatus	Hexagrammos_decagrammus	Hexagrammidae	1	70	3316	59.34	1.35	7.95	37.62	1.4	39.48	0.0179	77.1109	0.0024	0.0113	79.9869	0.0119	2362.265	-462.758	2359.775	-500.296	2314.959	-457.013	2313.427	-496.466	2337.463	-480.091	2337.75	-484.017	2337.655	-476.069	NA	NA	benthic	demersal	benthic	marine	374.199	872	515.999	804	0.021241553	0.100536061	0.105512664	8.861595034	0.133946837	NA	NA	NA
Ophiodon_elongatus	Hexagrammos_decagrammus	Hexagrammidae	1	80	3316	56.46	1.34	7.26	36.71	1.33	35.55	0.017	77.0552	0.0022	0.0111	75.9392	0.0107	2687.85	-499.147	2684.786	-535.728	2642.46	-493.019	2639.587	-528.45	2663.623	-513.511	2663.24	-517.054	2664.293	-509.872	NA	NA	benthic	demersal	benthic	marine	374.199	872	515.999	804	0.01939819	0.098100463	0.094995687	8.861595034	0.128559989	NA	NA	NA
Ophiodon_elongatus	Hexagrammos_decagrammus	Hexagrammidae	1	90	3316	55.3	1.41	2.19	36.01	1.37	36.89	0.0167	80.9255	7.00E-04	0.0109	78.4147	0.0111	2995.623	-557.753	2995.24	-593.758	2954.638	-552.198	2949.85	-588.779	2974.816	-571.52	2974.816	-572.602	2974.754	-570.408	NA	NA	benthic	demersal	benthic	marine	374.199	872	515.999	804	0.005865531	0.0962243	0.098591964	8.861595034	0.039692351	NA	NA	NA
Aulorhynchus_flavidus	NA	NA	1	40	3206	69.7	0.64	0.78	21.32	0.56	20.52	0.0217	36.8671	2.00E-04	0.0066	32.0896	0.0064	1337.132	-386.717	1336.106	-408.009	1269.405	-381.586	1269.149	-402.109	1304.745	-394.921	1304.745	-395.308	1304.85	-394.534	NA	NA	pelagic	benthopelagic	pelagic	marine	244.466	1932.421	367.014	1812.421	0.003195085	0.087197016	0.083956855	13.1142981	0.01120586	NA	NA	NA
Aulorhynchus_flavidus	NA	NA	1	50	3206	65.39	0.71	4.22	23.39	0.78	22.72	0.0204	40.6004	0.0013	0.0073	44.4963	0.0071	1641.76	-384.381	1641.76	-407.775	1582.6	-390.454	1583.05	-413.173	1610.45	-399.406	1610.744	-401.422	1610.324	-397.222	NA	NA	pelagic	benthopelagic	pelagic	marine	244.466	1932.421	367.014	1812.421	0.017265991	0.095694289	0.092951397	13.1142981	0.064550422	NA	NA	NA
Aulorhynchus_flavidus	NA	NA	1	60	3206	58.43	0.66	3.23	19.42	0.82	23.02	0.0182	37.6636	0.001	0.0061	47.107	0.0072	1981.408	-381.636	1980.792	-401.043	1925.755	-379.377	1926.782	-402.378	1952.643	-391.252	1952.643	-392.91	1952.643	-389.677	NA	NA	pelagic	benthopelagic	pelagic	marine	244.466	1932.421	367.014	1812.421	0.013224743	0.079425253	0.094180444	13.1142981	0.055329824	NA	NA	NA
Aulorhynchus_flavidus	NA	NA	1	70	3206	54.4	0.5	1.15	16.7	0.63	15.16	0.017	28.468	4.00E-04	0.0052	36.094	0.0047	2290.717	-418.653	2290.717	-435.351	2236.294	-409.067	2236.603	-424.219	2258.91	-420.877	2258.828	-421.409	2258.951	-420.262	NA	NA	pelagic	benthopelagic	pelagic	marine	244.466	1932.421	367.014	1812.421	0.004718759	0.068303977	0.061992876	13.1142981	0.02120564	NA	NA	NA
Aulorhynchus_flavidus	NA	NA	1	80	3206	50.36	0.64	2.28	16.4	0.69	18.48	0.0157	36.791	7.00E-04	0.0051	39.5025	0.0058	2590.151	-525.994	2586.265	-541.927	2544.1	-506.271	2539.825	-524.245	2566.041	-523.954	2565.695	-525.08	2566.474	-522.936	NA	NA	pelagic	benthopelagic	pelagic	marine	244.466	1932.421	367.014	1812.421	0.009331093	0.067085179	0.075574506	13.1142981	0.045299819	NA	NA	NA
Aulorhynchus_flavidus	NA	NA	1	90	3206	54.28	0.63	4.97	16.45	0.56	16.34	0.0169	36.3587	0.0016	0.0051	32.1676	0.0051	2911.532	-637.162	2909.413	-653.476	2861.107	-623.39	2857.293	-639.281	2886.636	-638.421	2885.953	-640.675	2887.429	-635.929	NA	NA	pelagic	benthopelagic	pelagic	marine	244.466	1932.421	367.014	1812.421	0.020330927	0.06729378	0.066848932	13.1142981	0.091565697	NA	NA	NA
Myoxocephalus_polyacanthocephalus	NA	NA	1	40	2046	52.12	1.58	4.51	36.71	1.95	42.73	0.0255	90.5408	0.0022	0.0179	111.8336	0.0209	871.315	-493.002	885.961	-526.666	842.241	-501.527	854.701	-542.405	862.352	-517.922	863.445	-519.889	861.696	-515.736	NA	NA	benthic	demersal	benthic	marine	752.703	844.544	584.123	814.544	0.005986775	0.04877354	0.056775106	2.718203594	0.086456414	NA	NA	NA
Myoxocephalus_polyacanthocephalus	NA	NA	1	50	2046	59.97	1.18	5.58	33.55	1.31	36.91	0.0293	67.3846	0.0027	0.0164	75.0384	0.018	1098.041	-412.804	1109.523	-444.328	1051.903	-424.495	1061.297	-460.194	1079.934	-436.576	1080.699	-439.253	1079.227	-433.868	NA	NA	benthic	demersal	benthic	marine	752.703	844.544	584.123	814.544	0.007416688	0.044572622	0.049042323	2.718203594	0.093095308	NA	NA	NA
Myoxocephalus_polyacanthocephalus	NA	NA	1	60	2046	54.17	1.27	5.74	33.77	1.39	34.42	0.0265	72.6425	0.0028	0.0165	79.6183	0.0168	1299.542	-368.265	1301.377	-401.985	1256.416	-367.806	1257.334	-402.215	1277.52	-384.552	1277.75	-387.534	1277.75	-381.799	NA	NA	benthic	demersal	benthic	marine	752.703	844.544	584.123	814.544	0.007619207	0.04486483	0.04573018	2.718203594	0.105875299	NA	NA	NA
Myoxocephalus_polyacanthocephalus	NA	NA	1	70	2046	53.25	1.39	6.98	34.42	1.4	33.61	0.026	79.7494	0.0034	0.0168	80.1179	0.0164	1499.503	-360.185	1499.503	-394.604	1459.347	-360.595	1458.528	-394.194	1478.913	-378.009	1478.81	-381.492	1479.22	-374.526	NA	NA	benthic	demersal	benthic	marine	752.703	844.544	584.123	814.544	0.009270662	0.045727199	0.044651051	2.718203594	0.131043288	NA	NA	NA
Myoxocephalus_polyacanthocephalus	NA	NA	1	80	2046	50.86	1.42	5.11	31.53	1.47	35.92	0.0249	81.2272	0.0025	0.0154	83.9603	0.0176	1704.195	-377.464	1699.456	-408.639	1667.033	-368.984	1661.048	-404.399	1683.59	-390.707	1683.271	-393.264	1683.912	-388.195	NA	NA	benthic	demersal	benthic	marine	752.703	844.544	584.123	814.544	0.006788027	0.0418932	0.047717574	2.718203594	0.100451338	NA	NA	NA
Myoxocephalus_polyacanthocephalus	NA	NA	1	90	2046	50.46	1.36	2.36	28.91	1.35	33.37	0.0247	78.025	0.0012	0.0141	77.3092	0.0163	1902.116	-431.192	1892.299	-458.383	1866.323	-417.118	1854.682	-448.393	1880.607	-438.253	1880.16	-439.436	1881.054	-437.253	NA	NA	benthic	demersal	benthic	marine	752.703	844.544	584.123	814.544	0.003133994	0.03840677	0.04433518	2.718203594	0.046752485	NA	NA	NA
Cymatogaster_aggregata	NA	NA	1	30	1252.928737	35.79269937	95.96178988	2.353	35.17693376	84.97548237	16.25024557	0.028567227	95.96178988	0.001878	0.028075766	84.97548237	0.012969808	429.513	-103.79	430.503	-138.953	404.874	-114.438	405.865	-130.658	414.16	-121.372	414.16	-122.486	414.16	-120.133	NA	NA	NA	NA	pelagic	freshwater	175.3	422	492	563	0.013422704	0.200667049	0.092699632	7.147340197	NA	NA	NA	NA
Cymatogaster_aggregata	NA	NA	1	40	1252.928737	33.87106878	67.581602	3.079057648	19.56938438	72.34998217	18.87699523	0.027033516	67.581602	0.002457488	0.015618913	72.34998217	0.015066296	551.077	-101.407	552.966	-120.885	523.69	-105.067	525.697	-123.837	537.502	-112.858	537.62	-114.275	537.384	-111.205	NA	NA	NA	NA	pelagic	freshwater	175.3	422	492	563	0.017564505	0.111633682	0.107683943	7.147340197	NA	NA	NA	NA
Cymatogaster_aggregata	NA	NA	1	50	1252.928737	32.72062924	67.91295482	2.71518876	18.3846508	74.35212404	19.22796279	0.026115315	67.91295482	0.002167074	0.014673341	74.35212404	0.015346414	684.188	-86.045	685.364	-104.392	657.373	-88.985	659.961	-108.038	671.251	-96.982	671.369	-98.394	671.134	-95.689	NA	NA	NA	NA	pelagic	freshwater	175.3	422	492	563	0.015488812	0.104875361	0.10968604	7.147340197	NA	NA	NA	NA
Cymatogaster_aggregata	NA	NA	1	60	1252.928737	32.1467122	74.2159566	5.653726293	19.50811752	74.91689705	19.13164421	0.025657255	74.2159566	0.004512409	0.015570014	74.91689705	0.015269539	813.167	-75.244	814.735	-94.689	788.547	-76.969	788.704	-96.1	801.092	-85.907	801.406	-88.887	801.092	-83.242	NA	NA	NA	NA	pelagic	freshwater	175.3	422	492	563	0.032251719	0.111284184	0.10913659	7.147340197	NA	NA	NA	NA
Cymatogaster_aggregata	NA	NA	1	70	1252.928737	34.53443325	72.8255354	2.509	19.94618924	80.61431272	20.14598742	0.027562967	72.8255354	0.002002508	0.015919652	80.61431272	0.016079117	939.871	-66.776	938.774	-86.692	914.938	-68.658	913.213	-88.73	925.915	-78.067	925.915	-79.321	925.915	-76.812	NA	NA	NA	NA	pelagic	freshwater	175.3	422	492	563	0.014312607	0.113783167	0.114922917	7.147340197	NA	NA	NA	NA
Cymatogaster_aggregata	NA	NA	1	80	1252.928737	32.17854933	73.19450388	4.393805867	18.51960218	75.76357705	19.7689456	0.025682665	73.19450388	0.003506828	0.01478105	75.76357705	0.015778188	1064.851	-64.895	1064.067	-83.398	1039.604	-64.267	1038.977	-84.026	1051.992	-73.99	1051.992	-76.499	1052.149	-72.108	NA	NA	NA	NA	pelagic	freshwater	175.3	422	492	563	0.025064494	0.105645192	0.11277208	7.147340197	NA	NA	NA	NA
Cymatogaster_aggregata	NA	NA	1	90	1252.928737	31.97285613	74.4412849	2.927024769	18.78342953	72.53307712	19.17775404	0.025518495	74.4412849	0.002336146	0.014991618	72.53307712	0.015306341	1194.331	-73.979	1192.44	-92.667	1169.303	-71.31	1166.856	-90.331	1181.094	-81.988	1180.983	-83.546	1181.428	-80.653	NA	NA	NA	NA	pelagic	freshwater	175.3	422	492	563	0.016697232	0.107150197	0.109399624	7.147340197	NA	NA	NA	NA
[truncated: 7 more columns]
